# Supplementary material for: Genome-wide association multi-locus and multi-variate linear mixed models reveal two linked loci with major effects on partial resistance of apricot to bacterial canker
Source: BMC Plant Biol. 2019 Jan 21;19:31. doi: 10.1186/s12870-019-1631-3 (PMC6341767; doi:10.1186/s12870-019-1631-3)
Supplement: Supplementary file 9 — Individual/multi-locus ANOVA and post-hoc mean comparison tests of all associated markers on G BLUPs from the within-year model. *** shows p-value below 0.001, ** between 0.001 and 0.01,* between 0.01 and 0.05, and ‘ns’ indicates non-significant p-values. Significant results are indicated in red. Results with p-values slightly over the 5% significance level (noted as (.)) are indicated in italic. SS = ratio sum of squares (factor/total variation). For ‘multi-locus’ ANOVA, strict-sense heritability estimates h2 are indicated. Comparison of means between groups were performed for individual locus-ANOVA only on phenotypes associated to a unique locus. AA/BB = homozygotes major/minor allele. AB = heterozygous. Letters indicate means differencing significantly between groups (HSD post-hoc test α = 5%). Group sizes are indicated between brackets for HSD post-hoc tests. (XLSX 15 kb) [file 12870_2019_1631_MOESM9_ESM.xlsx]

## Sheet: Feuil1
ANOVA (1 factor)
		2_22535054			3_4322444			3_10897844			5_4842835			5_5394803			6_15273858			7_18047191
		p-value	SS (%)	groups	p-value	SS (%)	groups	p-value	SS (%)	groups	p-value	SS (%)	groups	p-value	SS (%)	groups	p-value	SS (%)	groups	p-value	SS (%)	groups
trait
lgc13		ns	2.66152		ns	6.05955		ns	2.21773		ns	5.36877		0.0512(.)	8.73923		1.87E-03**	17.5798	a/b/b	ns	6.71039
lgc14		0.04246 *	10.8525	a/b/b	ns	4.69004		ns	3.18078		ns	0.152125		ns	2.43872		ns	1.09308		ns	3.41399
lgc15		ns			0.04263*	12.56		0.07856 (.)	10.26		0.01617 *	16.1		0.0509 (.)	0.119022		9.04E-05***	32.71		ns	0.485143
lgc16		ns	0.411184		ns	1.29		ns	3.58		ns	5.51		ns	0.725606		0.01565 *	14.27	a/b/ab	ns	2.03
bs13		0.06018 (.)	8.28		ns	3.42		ns	6.13		ns	5.39		0.02142 *	11.15		0.05967(.)	8.31		2.34E-03 **	17
bs15		0.01572 *	16.2		1.35E-04***	31.56		0.06854 (.)	10.78		5.58E-03**	19.81		1.99E-03**	23.26		6.90E-03***	26.64		7.08E-03**	19
bs16		ns	5.57		ns	1.48		ns	0.8		ns	1.05		ns	7.23		ns	4.85		ns	6.38
ANOVA (multi-locus) and mean comparison (HSD post hoc test α=5%)
		2_22535054			3_4322444			3_10897844			5_4842835			5_5394803			6_15273858			7_18047191
		p-value	SS (%)	groups	p-value	SS (%)	groups	p-value	SS (%)	groups	p-value	SS (%)	groups	p-value	SS (%)	groups	p-value	SS (%)	groups	p-value	SS (%)	groups
trait	h² trait
lgc13	17.5798																1.87E-03**	17.5798	a/b/b
lgc14	10.8525	0.04246 *	10.8525	a/b/b
lgc15	32.71																3.51E-05***	32.71	a/b/b
lgc16	14.27																0.01565 *	14.27	a/b/ab
bs13	39.21							0.0516870 (.)	6.2	-				7.99E-04***	16.01	a/b/b				5.41E-04***	17	a/a/b
bs15	64.46				2.20E-06***	31.56	a/b/c				1.07E-02*	8.81	a/b/b	1.76E-04***	18.65					0.0539874 (.)	5.44	a/b/b
bs16	-
		2_22535054			3_4322444			3_10897844			5_4842835			5_5394803			6_15273858			7_18047191
		AA	AB	BB	AA	AB	BB	AA	AB	BB	AA	AB	BB	AA	AB	BB	AA	AB	BB	AA	AB	BB
trait
lgc13	17.5798																-0.10 ± 0.16a(19)	0.02 ± 0.16b(41)	0.14 ± 0.22b (8)
lgc14	10.8525	0.02 ± 0.05a (24)	-0.01 ± 0.06b (33)	-0.03 ± NA b (1)
lgc15	32.71																-0.29 ± 0.28a (13)	0.08 ± 0.25b (31)	0.19 ± 0.23b (6)
lgc16	14.27																0.12 ± 0.20a (15)	-0.06 ± 0.20b (36)	0.06 ± 0.08ab (6)
bs13	39.21							0.11 ± 0.54 (34)	-0.07 ± 0.41 (24)	-0.21 ± 0.29 (10)				0.11 ± 0.46a (46)	-0.21 ± 0.45b (18)	-0.30 ± 0.52b (4)				-0.18 ± 0.44a (23)	-0.05 ± 0.44a (28)	0.33 ± 0.46b (17)
bs15	64.46				-0.34 ± 0.39a (16)	0.10 ± 0.43b (29)	0.51 ± 0.24c (5)				0.13 ± 0.38a (35)	-0.25 ± 0.56b (11)	-0.47 ± 0.54b (4)	0.17 ± 0.36a (32)	-0.28 ± 0.55b (14)	-0.37 ± 0.42b (4)				-0.28 ± 0.48a (17)	0.17 ± 0.41b (24)	0.08 ± 0.44b (9)
bs16	-
