# Supplementary material for: Genome-wide association multi-locus and multi-variate linear mixed models reveal two linked loci with major effects on partial resistance of apricot to bacterial canker
Source: BMC Plant Biol. 2019 Jan 21;19:31. doi: 10.1186/s12870-019-1631-3 (PMC6341767; doi:10.1186/s12870-019-1631-3)
Supplement: Supplementary file 10 — Marker haplotype composition of the apricot core-collection considering all detected loci. Groups of markers were constructed by considering all detected loci for each phenotype according to G and G × Y BLUPs. For markers, 0,1 and 2 are allelic codes according to minor allele dose. (i) Global G BLUPs from multi-year and within-year models associated with the haplotype. (ii) P-value of association between haplotype and trait. (iii) Number of accessions carrying the haplotype. (iv) Mean (± standard deviation) of associated trait per haplotype. (v) Post-hoc group mean comparison test (HSD α = 5%). HSD post-hoc tests were performed on G BLUPs from the multi-year and within-year models considering all haplotypes classes with n > 2. Green and red cases: extreme group values related to partially resistant and susceptible accessions for each phenotype. For haplotypes carried by only one individual, assessment was performed in comparison with significantly different groups from HSD post-hoc tests. Bold values show outliers in individual haplotypes from the extreme groups (values over the mean ± standard deviation of the extreme significant groups issued from HSD post-hoc tests). (XLSX 19 kb) [file 12870_2019_1631_MOESM10_ESM.xlsx]

## Sheet: Feuil1
BLUP		Associated marker [chromosome number_physical position in bp] - SNP Polymorphism major/minor allele
lgc_G	Haplotype	6_15273858	5_5394803	7_18047191			ID (n=73)		lgc_G(i)				lgc2013					lgc2014			lgc2015				lgc2016
		A/G	G/A	C/T					1.70e-04***(ii)				5.84e-03**					NS(0.81)			NS (0.1322)				NS (0.2279)
									(iii)	(iv)	(v)
	1	0	0	0			A2204,A2217		2	-0.01 ± 0.05	abc		2	0.02 ± 0.22	abc						1	-0.21
	2	0	0	1			A1314, A2129,A2894,A3862,A4374		5	-0.14 ± 0.20	abc		5	0 ± 0.22	abc						3	-0.21 ± 0.12
	3	0	1	0			A1814, Harlayne		2	-0.27 ± 0.03	bc		2	-0.15 ± 0.07	bc						2	-0.48 ± 0.10
	4	0	1	1			A0008, A1793, SEO		3	-0.34 ± 0.22	c		3	-0.22 ± 0.12	c						3	-0.26 ± 0.62
	5	0	1	2			A2156,A2219,A2346,A2348		4	-0.22 ± 0.10	bc		4	-0.13 ± 0.06	bc						1	-0.46
	6	0	2	0			A1236		1	-0.22			1	-0.27							1	-0.29
	7	0	2	1			A0804		1	-0.22			1	-0.20							1	-0.33
	8	0	2	2			A0862		1	-0.35			1	-0.04							1	-0.10
	9	1	0	0			A0010,A0544,A0654,A1453,A2311,A3408,A3865,A4294,Precoce		9	0.01 ± 0.16	abc		9	-0.02 ± 0.12	abc						6	0.13 ± 0.25
	10	1	0	1			A0039,A0500,A0892,A1693,A1809,A1811,A2343,A2734,A3521,A3698,A4079,A4222,A4316,A4373,A4804		15	0.07 ± 0.18	ab		14	0.04 ± 0.11	abc						11	0.09 ± 0.30
	11	1	0	2			A0634,A0682,A0882,A1267,A2069,A2382,A2662,A2928,A3522		9	0.05 ± 0.15	ab		8	-0.02 ± 0.18	abc						5	0.07 ± 0.26
	12	1	1	0			A0300,A1343,A1956,A2067,A2340,A2635,A4322		7	0.08 ± 0.19	ab		5	0.17 ± 0.23	ab						5	0.02 ± 0.23
	13	1	1	1			A1729		1	0.30			1	0.17							1	0.35
	14	1	1	2			A1813,A2137,A2335		3	-0.04 ± 0.14	abc		3	-0.08 ± 0.11	abc						2	0.10 ± 0.16
	15	1	2	1			A0157		1	-0.11			1	-0.16							1	-0.17
	16	2	0	0			A0539,A1711,A1939,A2205		4	0.24 ± 0.18	a		4	0.27 ± 0.21	a						2	0.06 ± 0.20
	17	2	0	1			A0076,A0660,A2490,A3024		4	0.20 ± 0.15	a		3	0.07 ± 0.12	abc						4	0.25 ± 0.25
	18	2	0	2			A2065		1	-0.08			1	-0.17							0	NA
								TOT	73				68								50
bs_G		6_15273858	5_5394803	3_10897844	2_22535054	7_18047191			bs_G				bs2013				bs2015					bs2016
		A/G	G/A	T/A	T/C	C/T			0.02602*				0.07755.				2.05e-05 ***					NS (0.8859)
	1	0	0	1	0	1	A2894,A4374		2	-0.01 ± 0.00	ab		2	-0.25 ± 0.11	ab		0	NA
	2	0	0	1	1	0	A2217		1	0.23			1	0.26			0	NA
	3	0	0	1	1	1	A2129		1	-0.21			1	-0.43			1	-0.04
	4	0	0	2	0	0	A2204		1	-0.14			1	-0.41			1	0.05
	5	0	0	2	1	1	A1314,A3862		2	-0.23 ± 0.32	b		2	-0.03 ± 0.55	ab		2	-0.24 ± 0.42	bcd
	6	0	1	0	0	2	A2346		1	0.63			1	0.85			0	NA
	7	0	1	0	1	1	A1793		1	-0.43			1	-0.53			1	-0.13
	8	0	1	0	1	2	A2348		1	-0.33			1	-0.31			0	NA
	9	0	1	1	1	1	SEO		1	-0.41			1	-0.60			1	0.33
	10	0	1	1	1	2	A2219		1	-0.53			1	0.10			1	-0.72
	11	0	1	1	2	1	A0008		1	-0.93			1	-0.66			1	-1.05
	12	0	1	2	0	0	A1814		1	-0.51			1	-0.52			1	-0.46
	13	0	1	2	0	2	A2156		1	-0.30			1	-0.26			0	NA
	14	0	1	2	1	0	Harlayne		1	-0.92			1	-0.36			1	-1.26
	15	0	2	0	0	1	A0804		1	-0.20			1	-0.35			1	-0.10
	16	0	2	0	0	2	A0862		1	-0.07			1	0.43			1	-0.53
	17	0	2	0	1	0	A1236		1	-0.87			1	-0.74			1	-0.89
	18	1	0	0	0	1	A4316		1	0.36			1	0.31			1	0.28
	19	1	0	0	0	2	A0682,A0882,A2069,A2382,A2662,A3522		6	0.10 ± 0.17	ab		5	0.80 ± 0.09	a		3	0.38 ± 0.21	ab
	20	1	0	0	1	0	A0544,A4294,Precoce		3	0.22 ± 0.04	ab		3	-0.15 ± 0.41	ab		2	0.66 ± 0.16	a
	21	1	0	0	1	1	A0892,A1693,A2343,A2734		4	0.10 ± 0.11	ab		4	0.08 ± 0.62	ab		2	0.60 ± 0.02	a
	22	1	0	1	0	0	A0654,A3865		2	-0.12 ± 0.07	ab		2	-0.25 ± 0.18	ab		2	-0.19 ± 0.14	bcd
	23	1	0	1	0	1	A0039,A0500,A3521,A4222,A4373		5	0.23 ± 0.11	a		5	0.05 ± 0.53	ab		4	0.56 ± 0.29	a
	24	1	0	1	0	2	A0634		1	0.24			1	0.15			1	0.22
	25	1	0	1	1	0	A1453		1	0.14			1	0.77			1	-0.47
	26	1	0	1	1	1	A1809,A1811,A3698,A4804		4	-0.07 ± 0.08	ab		3	0.09 ± 0.31	ab		3	0.18 ± 0.06	abc
	27	1	0	1	1	2	A2928		1	0.31			1	0.38			0	NA
	28	1	0	1	2	0	A0010		1	-0.27			1	-0.16			0	NA
	29	1	0	2	0	0	A3408		1	-0.53			1	-0.29			1	-0.50
	30	1	0	2	0	1	A4079		1	-0.08			1	0.19			1	-0.05
	31	1	0	2	1	0	A2311		1	-0.39			1	-0.37			0	NA
	32	1	0	2	1	2	A1267		1	0			1	0			1	-0.05
	33	1	1	0	0	1	A1729		1	0.60			1	0.30			1	0.68
	34	1	1	0	0	2	A1813		1	0.34			1	0.07			1	0.44
	35	1	1	0	1	0	A0300,A1343,A2067,A2340,A2635		5	0.08 ± 0.23	ab		4	-0.32 ± 0.53	b		3	-0.47 ± 0.07	d
	36	1	1	0	1	2	A2137,A2335		2	-0.08 ± 0.19	ab		2	-0.17 ± 0.65	ab		1	0.16
	37	1	1	1	1	0	A1956,A4322		2	0.08 ± 0.04	ab		1	NA/-0.28			2	-0.26 ± 0.01	cd
	38	1	2	0	1	1	A0157		1	-0.20			1	-0.54			1	0.04
	39	2	0	0	0	0	A1711		1	0.51			1	0.68			0	NA
	40	2	0	0	0	2	A2065		1	0.38			1	0.49			0	NA
	41	2	0	0	1	0	A1939		1	-0.01			1	0.26			1	-0.27
	42	2	0	0	1	1	A0076,A0660,A2490		3	0.17 ± 0.17	ab		3	0.16 ± 0.39	ab		3	0.13 ± 0.07	abc
	43	2	0	1	0	0	A0539		1	-0.29			1	-0.68			1	0
	44	2	0	1	0	1	A3024		1	0.22			0	NA			1	0.28
	45	2	0	1	1	0	A2205		1	0.07			1	0.04			0	NA
								TOT	73				68				50
bs_GY2015		3_4322444	5_4842835						bs_G					bs2013			bs2015					bs2016
		G/A	T/A						1.14e-06 ***					NS (0.3726)			2.28e-06 ***					NS(0.9889)
	1	0	0				A0539, A0654, A0892, A1314, A1453, A1793, A 1811, A1956, A2129, A2137, A2311, A2894, A2928, A3408, A3862, A3865, A4079, A4222, A4374, Precoce		20	-0.14 ± 0.28	ab						12	-0.18 ± 0.23	b
	2	0	1				A1814, Harlayne		2	-0.71 ± 0.30	b						2	-0.86 ± 0.57	b
	3	0	2				A0008, A2340		2	-0.60 ± 0.47	ab						2	-0.80 ± 0.35	b
	4	1	0				A0010, A0039, A0076, A0300, A0500, A0660, A0682, A0804, A0882, A1267, A1693, A1711, A1729, A1809, A1939, A2065, A2067, A2069, A2204, A2205, A2343, A2346, A2490, A2734, A3024, A3522, A3698, A4294, A4316		29	0.20 ± 0.35	a						20	0.25 ± 0.33	a
	5	1	1				A0157, A0634, A1236, A2156, A2219, A2348, A2635, A2662, A4322, A4804, SEO		11	-0.21 ±0.42	ab						8	-0.19 ± 0.47	b
	6	1	2				A0862, A2335		2	-0.03 ±0.05	ab						1	-0.53
	7	2	0				A0544, A1343, A2217, A3521, A4373		5	0.24 ± 0.40	a						3	0.62 ± 0.24	a
	8	2	1				A1813		1	0.34							1	0.44
	9	2	2				A2382		1	0.54							1	0.27
								TOT	73								50
