# Supplementary material for: Genome-wide association multi-locus and multi-variate linear mixed models reveal two linked loci with major effects on partial resistance of apricot to bacterial canker
Source: BMC Plant Biol. 2019 Jan 21;19:31. doi: 10.1186/s12870-019-1631-3 (PMC6341767; doi:10.1186/s12870-019-1631-3)
Supplement: Supplementary file 11 — Information of plant material used in the study: geographical origin, name and number of year repetitions through 2013 to 2016 phenotyping period. (XLSX 11 kb) [file 12870_2019_1631_MOESM11_ESM.xlsx]

## Sheet: Add.file.1
Accession code	Name	Origin	Number of year repetitions		Accession code	Name	Origin	Number of year repetitions
A0008	Colomer	France	4		A2156	Veecot	Canada	2
A0010	Sucre de Holub	Hungary	1		A2204	Bebeco	Greece	4
A0039	Précoce d'Ampuis	France	4		A2205	Andswee	USA	2
A0076	Pêche de Nancy	France	2		A2217	Sunglo	Canada	2
A0157	Rouge du Roussillon	France	4		A2219	Vivagold	Canada	4
A0300	Mei Hwang	China	4		A2311	Lambertin 1	France	4
A0500	Moniqui	Spain	4		A2335	Mamaïa	Romania	1
A0539	Poizat	France	4		A2340	Saturn	Romania	4
A0544	Cafona	Italy	4		A2343	Olimp	Romania	4
A0634	Henderson	USA	4		A2346	Timpurii de Kisinau	Romania	2
A0654	Paviot	France	4		A2348	Erevani	Armenia	1
A0660	Bergeron	France	4		A2382	Stella	USA	3
A0682	Morden 604	Canada	1		A2490	Tardif de Tain	France	4
A0804	Screara	France	4		A2635	Moorpark	USA	2
A0862	Pseudo Royal	USA	4		A2662	Alfred	USA	4
A0882	Madarska Najlepsia	Slovakia	4		A2734	Boucherand Boutard	France	3
A0892	Silistra x Ananas	Romania	2		A2894	Orangered® Bhart	USA	4
A1236	Manicot	France	4		A2928	Early Blush® Rutbhart	USA	4
A1267	Badami	Iran	4		A3024	Kec Psar	Czech Republic	2
A1314	Arrogante	Spain	4		A3408	Ajouc	France	4
A1343	Canino	Spain	3		A3521	A3521	Iran	4
A1453	Perfection	USA	4		A3522	A3522	Iran	3
A1693	Nikitski	Ukrainia	4		A3698	Vestar	Slovakia	3
A1711	Avikaline	France	3		A3862	Robada	USA	4
A1729	Priana	Tunisia	4		A3865	IS13-91	USA	4
A1793	Tardif de Bordaneil	France	4		A4079	Mangocot® Rutsey	USA	4
A1809	Precoce de Tyrinthe	Greece	4		A4222	Larclyd	New-Zealand	1
A1811	Harcot	Canada	4		A4294	Incomparable de Malissard	France	3
A1813	Laycot	Canada	3		A4316	Augusta 3	Italy	4
A1814	Hargrand	Canada	4		A4322	Priboto	France	4
A1939	Fantasme	France	4		A4373	A4373	Italy	4
A1956	Palsteyn	South Africa	3		A4374	Murciana	Spain	4
A2065	Marouch 4	Morocco	1		A4804	A4804	Italy	3
A2067	Marouch 14	Morocco	1		Harlayne	Harlayne	Canada	4
A2069	Caid Agdz 2	Morocco	1		Precoce	Precoce d'Imola	Italy	3
A2129	Rouge de Fournes	France	4		SEO	Stark Early Orange	USA	4
A2137	Bakour	Tunisia	3
