# Supplementary material for: Genome-wide association multi-locus and multi-variate linear mixed models reveal two linked loci with major effects on partial resistance of apricot to bacterial canker
Source: BMC Plant Biol. 2019 Jan 21;19:31. doi: 10.1186/s12870-019-1631-3 (PMC6341767; doi:10.1186/s12870-019-1631-3)
Supplement: Supplementary file 12 — Q ancestral covariates,G, G × Y BLUPs from the multi-year and G BLUPs from the within-year model of phenotypic data in the apricot core-collection. NA: missing values. Q1, Q2 and Q3 covariates are relative to ancestral fractions from (i) Central & Eastern Asia, (ii) Continental Europe and (iii) Irano-Caucasia & Mediterranean Basin, respectively. (XLSX 23 kb) [file 12870_2019_1631_MOESM12_ESM.xlsx]

## Sheet: GWAS_pheno13-15
Accession code	Q1	Q2	Q3	lgc_G	lgc_GY2013	lgc_GY2015	bs_G	bs_GY2013	bs_GY2015	lgc2013	lgc2014	lgc2015	lgc2016	bs2013	bs2015	bs2016
A0008	0.60785	1e-05	0.39214	-0.577371	-0.429396	-0.725346	-0.937197	-0.877591	-0.996804	-0.361498	-0.0310025	-0.891824	-0.0283162	-0.664376	-1.05074	-0.00293049
A0010	0.095775	0.173437	0.730788	-0.1588	-0.122548	NA	-0.274293	-0.38889	NA	0.0395868	NA	NA	NA	-0.160481	NA	NA
A0039	0.062371	0.14623	0.791399	0.129987	0.0967004	0.163273	0.0535766	-0.0668273	0.17398	0.00356088	0.0370475	0.178293	0.0388705	-0.231535	0.226377	-0.0335047
A0076	1e-05	0.99998	1e-05	0.32769	0.247716	0.407663	0.448728	0.65043	0.247025	0.219158	NA	0.375777	NA	0.596915	0.197366	NA
A0157	1e-05	1e-05	0.99998	-0.113899	-0.0861272	-0.141672	-0.199196	-0.391773	-0.00661936	-0.163031	-0.0591751	-0.168684	-0.10656	-0.54251	0.0439932	0.0480428
A0300	0.603161	1e-05	0.396829	-0.0815921	-0.0611602	-0.102024	-0.452884	-0.505474	-0.400295	-0.119774	-0.0044272	-0.140411	0.0578632	-0.493893	-0.402249	-0.0178612
A0500	0.112047	0.048236	0.839717	0.35042	0.257499	0.44334	0.244065	-0.0907335	0.578864	0.0281456	0.0237454	0.561537	0.085391	-0.453613	0.689388	0.0424489
A0539	1e-05	0.085762	0.914228	0.216147	0.164936	0.267358	-0.293338	-0.524234	-0.0624417	0.165711	0.0546929	0.205283	0.199088	-0.677754	-0.00317707	-0.0235771
A0544	0.035855	0.159125	0.80502	0.183561	0.139726	0.227396	0.0970481	-0.249286	0.443383	0.121291	0.0588327	0.177361	-0.0678884	-0.582789	0.55235	-0.01165
A0634	0.857312	0.075078	0.06761	0.0091096	0.0104639	0.00775526	0.244556	0.266747	0.222366	0.0450221	0.0626694	-0.113712	0.140182	0.152964	0.222371	0.0158297
A0654	1e-05	0.06576	0.93423	-0.170258	-0.132726	-0.20779	-0.08478	-0.0839834	-0.0855767	-0.0263021	0.0283369	-0.153104	-0.301083	-0.128853	-0.0912745	-0.0344072
A0660	1e-05	0.99998	1e-05	0.177274	0.130835	0.223713	0.0331805	-0.0351698	0.101531	-0.00136074	-0.118515	0.2578	0.0632422	-0.158345	0.121541	0.0019629
A0682	1e-05	0.99998	1e-05	-0.139211	-0.107431	NA	0.526222	0.746071	NA	-0.246296	NA	NA	NA	0.698564	NA	NA
A0804	1e-05	1e-05	0.99998	-0.216511	-0.161995	-0.271027	-0.195471	-0.276173	-0.11477	-0.20325	0.0513556	-0.331585	0.052715	-0.349755	-0.0989268	0.0225556
A0862	0.693136	0.251283	0.055581	-0.348849	-0.252106	-0.445593	-0.0657969	0.257796	-0.38939	-0.035981	0.00404936	-0.104579	0.0976937	0.433444	-0.534846	0.0587143
A0882	1e-05	0.99998	1e-05	-0.0164429	-0.0127759	-0.0201099	0.601401	0.857205	0.345597	-0.0881437	-0.0443047	-0.035858	-0.0536136	0.815657	0.261909	0.0167052
A0892	0.178336	0.617039	0.204625	0.1375	0.10611	NA	0.0279644	0.0396476	NA	0.115708	-0.0747521	NA	NA	-0.0263269	NA	NA
A1236	0.080653	0.125588	0.793759	-0.221447	-0.168071	-0.274822	-0.873723	-0.888945	-0.858501	-0.273936	-0.101656	-0.287697	0.120661	-0.744131	-0.886871	-0.0433957
A1267	0.912887	0.087103	1e-05	-0.0575832	-0.0451267	-0.0700397	0.00283485	0.0353778	-0.0297081	-0.159028	0.0243611	-0.0656845	-0.129217	-0.0096361	-0.0422363	-0.0196154
A1314	0.129927	0.139603	0.73047	-0.459916	-0.340854	-0.578979	-0.574526	-0.681993	-0.467059	0.0453446	-0.160995	-0.273459	0.145567	-0.418795	0.0552714	0.0188874
A1343	1e-05	1e-05	0.99998	0.190263	0.146828	NA	-0.333796	-0.473252	NA	0.184735	-0.0154127	NA	0.375896	-0.552634	NA	0.00627814
A1453	0.730196	1e-05	0.269794	-0.0591808	-0.045493	-0.0728687	0.13787	0.567553	-0.291813	-0.136568	-0.0178268	-0.0770613	0.129683	0.76541	-0.473253	-0.00618715
A1693	0.378582	0.136396	0.485022	0.207097	0.159566	0.254629	0.760785	0.904249	0.617321	0.199571	-0.00798386	0.145794	0.365911	0.743695	0.589975	0.0200102
A1711	1e-05	0.99998	1e-05	0.474907	0.366491	NA	0.513467	0.727988	NA	0.557118	0.0336739	NA	0.0341568	0.680008	NA	0.0025627
A1729	0.094827	0.253227	0.651946	0.295049	0.222401	0.367698	0.601967	0.556207	0.647728	0.171905	0.0436476	0.349151	0.0127105	0.303988	0.680639	-0.0282256
A1793	1e-05	0.274274	0.725716	-0.277614	-0.215091	-0.340137	-0.429934	-0.65248	-0.207389	-0.184402	-0.0583885	-0.22131	0.13127	-0.525737	-0.134325	-0.0543391
A1809	0.416891	1e-05	0.583099	-0.0812241	-0.0549346	-0.107514	0.131872	0.149553	0.11419	0.0490259	-0.100087	-0.305398	-0.107425	0.0613115	0.110666	-0.051628
A1811	0.668024	0.062169	0.269807	0.0395449	0.0305173	NA	0.326398	0.462763	NA	-0.0124405	-0.0141438	NA	0.0958793	0.407849	NA	0.0166433
A1813	0.746207	0.253783	1e-05	0.0343889	0.0269336	0.0418441	0.340411	0.272322	0.408499	-0.00798683	NA	-0.00618626	0.0788652	0.0711077	0.439203	0.0173832
A1814	0.784899	0.029536	0.185565	-0.251365	-0.18687	-0.31586	-0.502784	-0.547664	-0.457905	-0.191569	-0.0724772	-0.405984	-0.0312884	-0.517996	-0.464014	0.00352805
A1939	1e-05	0.99998	1e-05	0.0306686	0.0275225	0.0338147	-0.00614053	0.191595	-0.203876	0.0851583	-0.0161321	-0.0832657	-0.0262126	0.264191	-0.268251	0.0336841
A1956	0.420403	0.002479	0.577118	0.102889	NA	0.129529	-0.202691	NA	-0.23842	NA	-0.0136869	0.144006	-0.236912	NA	-0.266019	-0.0306326
A2065	1e-05	0.630584	0.369406	-0.0829555	-0.0640177	NA	0.383824	0.544182	NA	-0.1727	NA	NA	NA	0.491397	NA	NA
A2067	1e-05	1e-05	0.99998	0.414705	0.320033	NA	-0.429728	-0.609263	NA	0.478359	NA	NA	NA	-0.692202	NA	NA
A2069	1e-05	0.99998	1e-05	0.0781196	0.0602858	NA	0.66644	0.944871	NA	0.0380244	NA	NA	NA	0.902561	NA	NA
A2129	0.747791	1e-05	0.252199	-0.201267	-0.152013	-0.250521	-0.205649	-0.326657	-0.0846403	-0.2338	0.00567846	-0.27675	-0.207997	-0.425788	-0.0445883	0.0500181
A2137	0.248272	0.146609	0.605119	0.045019	0.027412	0.062626	-0.184113	-0.434438	0.0662116	-0.212919	-0.102925	0.214594	NA	-0.62933	0.163245	NA
A2156	0.57395	0.120788	0.305262	-0.234661	-0.18109	NA	-0.300511	-0.426061	NA	-0.0780347	0.0120478	NA	NA	-0.260628	NA	NA
A2204	1e-05	1e-05	0.99998	0.0248737	0.026409	0.0233384	-0.141515	-0.281934	-0.00109708	0.172721	0.100017	-0.206532	0.260504	-0.410943	0.0504693	0.00525282
A2205	0.306442	0.132452	0.561106	0.242501	0.187141	NA	0.0735297	0.10425	NA	0.253076	0.0272046	NA	NA	0.0399639	NA	NA
A2217	0.500114	0.035009	0.464877	-0.0522759	-0.040342	NA	0.227653	0.322764	NA	-0.132564	-0.0178268	NA	NA	0.264191	NA	NA
A2219	0.585097	0.087162	0.327741	-0.234366	-0.170708	-0.298023	-0.534462	-0.406875	-0.662049	-0.0831262	0.0318936	-0.455568	-0.0287993	0.104718	-0.72307	0.0178523
A2311	0.602492	1e-05	0.397498	-0.065113	-0.0502485	NA	-0.394034	-0.558657	NA	-0.149358	-0.0443047	NA	0.0497707	-0.373058	NA	-0.0130478
A2335	0.797308	0.202682	1e-05	-0.200857	-0.155004	NA	0.0113967	0.0161581	NA	-0.0228821	NA	NA	NA	0.293106	NA	NA
A2340	0.012046	0.309192	0.678762	0.0349358	0.0242084	0.0456633	-0.266023	-0.0583542	-0.473693	0.264605	0.0114782	0.0613836	0.103306	0.461227	-0.550281	-0.0158829
A2343	1e-05	0.556199	0.443791	-0.0488809	-0.0471254	-0.0506364	0.36838	0.204111	0.532648	-0.113297	0.0436715	0.198018	-0.133703	0.321157	0.619327	-0.0124461
A2346	1e-05	0.289455	0.710535	-0.086079	-0.0664282	NA	0.629633	0.892687	NA	-0.176787	-0.0178268	NA	NA	0.849013	NA	NA
A2348	0.45067	0.242543	0.306787	-0.305859	-0.236035	NA	-0.326836	-0.463385	NA	-0.194202	NA	NA	NA	-0.307363	NA	NA
A2382	0.796387	0.203603	1e-05	0.192903	0.153277	0.232529	0.543086	0.767971	0.318201	0.313161	NA	0.0505962	0.21257	0.719685	0.264619	-0.00949636
A2490	1e-05	0.99998	1e-05	-0.00460153	-0.00090363	-0.00829944	0.0972536	0.123959	0.0705483	0.00480339	0.0370475	-0.0892056	0.0154161	0.0508305	0.0631525	-0.0116398
A2635	1e-05	0.030727	0.969263	-0.149742	NA	-0.188512	-0.355695	NA	-0.418393	NA	NA	-0.271593	-0.29571	NA	-0.465099	-0.00363384
A2662	0.377447	0.075629	0.546924	0.114148	0.0880894	NA	0.637978	0.904517	NA	0.0851583	-0.0192977	NA	-0.158438	0.861152	NA	0.00800854
A2734	1e-05	0.99998	1e-05	0.067164	0.0518313	NA	-0.452349	-0.641336	NA	0.0236919	NA	NA	0.0240129	-0.725113	NA	-0.0332039
A2894	0.895283	0.066251	0.038466	-0.0144862	-0.0111792	NA	-0.0751968	-0.106613	NA	-0.0831262	-0.0328192	NA	0.454249	-0.176411	NA	0.0519866
A2928	0.860358	1e-05	0.139632	-0.0829555	-0.0640177	NA	0.306635	0.434744	NA	-0.1727	-0.0248426	NA	-0.120334	0.379098	NA	-0.0505694
A3024	0.935011	0.064979	1e-05	0.303931	NA	0.382624	0.217399	NA	0.255719	NA	NA	0.474736	0.0459496	NA	0.280578	0.0526739
A3408	0.6757	1e-05	0.32429	-0.0539858	-0.0484442	-0.0595275	-0.53059	-0.568451	-0.49273	-0.0228821	0.07138	0.120962	-0.0720935	-0.288197	-0.504445	-0.0432819
A3521	0.580606	0.262717	0.156677	0.323696	0.239032	0.408361	0.483225	0.181559	0.784891	0.0542415	-0.00574923	0.491599	-0.493626	-0.219081	0.893468	-0.000968022
A3522	0.492498	0.228898	0.278604	0.35715	NA	0.449622	0.496294	NA	0.583775	NA	0.0626701	0.525274	-0.0158602	NA	0.625995	0.0150904
A3698	0.519804	0.480186	1e-05	-0.0861324	-0.0713599	-0.100905	-0.0570377	-0.264498	0.150423	-0.00848018	0.0565095	-0.00178445	NA	-0.2089	0.210664	NA
A3862	0.756551	1e-05	0.243439	-0.00967722	-0.00586167	-0.0134928	-0.301187	-0.129015	-0.473359	0.345799	0.00688663	-0.0715766	0.405293	0.355685	-0.540107	0.00508456
A3865	0.876324	0.055586	0.06809	-0.0781442	-0.0681416	-0.0881469	-0.437606	-0.559383	-0.315829	-0.0995406	0.0386159	0.1312	-0.344948	-0.377509	-0.286725	0.00884503
A4079	0.99998	1e-05	1e-05	-0.304186	-0.234369	-0.374002	-0.0844548	-0.111807	-0.0571023	-0.184402	-0.0786372	-0.309843	-0.22588	0.192978	-0.0540075	0.0021445
A4222	0.253986	0.165727	0.580287	0.115822	0.0893811	NA	0.2621	0.371602	NA	0.0873482	NA	NA	NA	0.314306	NA	NA
A4294	0.352384	0.532832	0.114784	0.260503	0.187667	0.333338	0.458919	0.250853	0.666986	-0.102015	NA	0.553385	-0.302324	-0.078256	0.777012	-0.0452374
A4316	0.359051	0.074849	0.5661	0.164816	0.126489	0.203143	0.357179	0.421951	0.292406	0.131571	0.107701	0.13434	0.105661	0.309221	0.282251	0.00902967
A4322	0.852759	1e-05	0.147231	0.0531539	0.0306929	0.075615	-0.404056	-0.521179	-0.286932	0.020565	0.111257	0.304529	-0.402599	-0.283747	-0.258209	0.00175392
A4373	0.845234	1e-05	0.154756	0.239348	0.184227	0.29447	0.719306	0.94787	0.490742	0.235316	-0.0154127	0.177671	-0.164407	0.857287	0.424569	0.0121161
A4374	0.494801	0.045549	0.45965	-0.0144862	-0.0111792	NA	-0.178361	-0.252878	NA	-0.0831262	0.115057	NA	0.476287	-0.3265	NA	-0.0130478
A4804	0.788241	1e-05	0.211749	-0.162664	NA	-0.20478	0.182972	NA	0.215224	NA	-0.0125754	-0.280933	-0.21897	NA	0.229226	-0.0177108
Harlayne	0.99998	1e-05	1e-05	-0.289484	-0.211271	-0.367697	-0.924956	-0.693734	-1.15618	-0.0993433	0.0201887	-0.547125	-0.0597042	-0.363828	-1.26322	-0.0193654
Precoce	0.700137	0.012155	0.287708	0.209212	0.161451	NA	0.209467	0.29698	NA	0.220267	0.0513556	NA	0.131957	0.223328	NA	0.0358448
SEO	0.690386	0.031986	0.277628	-0.154374	-0.114076	-0.194672	-0.414101	-0.546196	-0.282006	-0.122895	0.000726714	0.343426	-0.00769546	-0.599993	0.330314	-0.0126479
