# Supplementary material for: Genome-wide association multi-locus and multi-variate linear mixed models reveal two linked loci with major effects on partial resistance of apricot to bacterial canker
Source: BMC Plant Biol. 2019 Jan 21;19:31. doi: 10.1186/s12870-019-1631-3 (PMC6341767; doi:10.1186/s12870-019-1631-3)
Supplement: Supplementary file 13 — Genotypic data of the 63,236 SNPs used for GWAS. MAF: Minor Allele Frequency. Genotypes are coded according to minor allele dose. 0/2 = homozygous major/minor allele. 1 = heterozygous. Markers names are indicated as LG[chromosome number]_[physical position in bp]. (XLSX 17724 kb) [file 12870_2019_1631_MOESM13_ESM.xlsx]

## Sheet: GWAS_geno_matrix
Marker information			Genotypes
SNP name	Minor/Major allele	MAF	A0008	A0010	A0039	A0076	A0157	A0300	A0500	A0539	A0544	A0634	A0654	A0660	A0682	A0804	A0862	A0882	A0892	A1236	A1267	A1314	A1343	A1453	A1693	A1711	A1729	A1793	A1809	A1811	A1813	A1814	A1939	A1956	A2065	A2067	A2069	A2129	A2137	A2156	A2204	A2205	A2217	A2219	A2311	A2335	A2340	A2343	A2346
LG1_72881	C/T	0.1438	0	0	0	1	0	0	0	0	1	0	0	1	1	0	0	1	1	0	0	0	0	0	0	0	1	0	0	0	0	0	0	0	0	0	1	0	1	0	0	0	0	0	0	0	1	0	0
LG1_91585	C/T	0.3767	0	1	1	1	1	1	1	1	1	1	1	1	0	1	0	1	0	2	2	1	1	0	1	0	1	1	1	1	1	0	1	0	1	1	1	0	1	1	1	1	1	1	0	1	1	1	1
LG1_91600	T/C	0.3562	1	1	1	1	1	0	1	0	1	1	0	0	0	0	1	1	1	1	0	0	0	2	1	0	1	0	0	1	1	0	0	1	0	0	0	1	1	1	0	1	1	0	1	1	1	1	1
LG1_101606	T/C	0.1233	0	0	0	0	0	0	0	0	1	0	0	1	2	0	0	1	0	0	0	0	0	0	0	0	1	0	0	0	0	0	0	0	0	0	1	0	1	0	0	0	0	0	0	0	1	0	0
LG1_101643	A/C	0.1096	0	0	0	1	0	0	0	0	1	0	0	0	2	0	0	2	0	0	0	0	0	0	0	0	0	0	0	0	0	0	0	0	0	0	1	0	0	0	0	0	0	0	0	0	2	0	0
LG1_142672	T/C	0.1027	0	0	0	1	0	0	0	0	1	0	0	2	1	0	0	1	1	0	0	0	0	0	0	0	0	0	0	0	0	0	0	0	0	0	1	0	0	0	0	0	0	0	0	0	1	0	0
LG1_147521	A/G	0.4795	1	1	1	1	1	1	1	1	1	1	1	1	1	1	1	1	1	1	1	1	1	1	1	1	1	1	1	0	1	1	1	1	1	1	1	0	1	1	1	1	1	1	1	1	1	1	1
LG1_147579	G/A	0.07534	0	0	1	0	0	1	0	1	0	1	1	0	0	0	0	0	0	0	0	0	0	0	0	0	0	1	0	0	0	0	0	0	0	0	0	0	0	0	0	1	0	0	0	0	0	0	0
LG1_147593	G/A	0.1301	0	0	0	0	0	0	1	0	0	0	0	0	1	0	0	0	0	0	0	1	0	0	1	0	1	0	0	1	1	0	0	0	0	0	0	0	0	0	0	0	0	0	0	0	0	0	0
LG1_148067	T/C	0.1507	0	0	0	0	0	0	0	0	0	0	0	0	0	0	2	0	0	0	2	0	0	0	1	0	0	0	0	0	1	1	0	0	0	0	0	0	0	1	0	0	0	1	0	2	0	0	0
LG1_155160	A/G	0.1918	0	0	1	1	1	0	0	0	0	2	0	1	1	1	0	1	0	1	0	1	0	0	0	1	1	1	0	0	0	0	1	0	1	1	1	0	0	0	1	0	0	0	0	0	0	1	0
LG1_155190	T/G	0.1164	0	0	0	1	1	0	0	0	0	1	0	1	1	1	0	1	1	0	0	1	0	0	0	0	1	0	0	0	0	0	0	0	1	0	1	0	0	0	0	0	0	0	0	0	0	1	0
LG1_155205	C/A	0.09589	0	1	0	0	0	0	0	0	0	0	0	0	1	1	0	1	0	0	0	1	0	0	0	0	1	0	0	0	0	0	0	0	1	0	1	0	0	0	0	0	0	0	0	0	0	1	0
LG1_155512	A/G	0.1233	0	0	0	1	0	0	0	0	1	0	0	1	1	0	0	1	1	0	0	0	0	0	0	0	1	0	0	0	0	0	0	0	0	0	1	0	1	0	0	0	0	0	0	0	1	0	0
LG1_155525	G/C	0.08904	0	0	1	0	0	0	0	0	1	0	0	0	0	0	0	1	1	0	0	0	1	0	1	0	0	0	0	1	0	0	0	1	0	0	0	0	0	0	0	0	0	0	0	0	1	0	0
LG1_182832	C/T	0.09589	0	0	0	0	0	0	0	0	1	0	0	0	0	0	0	0	0	0	1	1	0	0	1	1	1	0	0	0	0	0	0	0	0	0	0	0	0	0	0	0	0	0	1	1	0	0	0
LG1_182853	C/T	0.2534	0	1	1	1	1	0	0	0	0	0	1	1	1	1	0	0	0	0	1	1	1	0	1	1	0	0	0	1	0	0	0	0	1	0	1	0	0	1	1	0	1	0	0	1	1	1	1
LG1_182885	G/T	0.2192	0	1	1	1	0	0	0	0	1	0	1	1	0	1	0	0	1	0	1	1	1	0	1	1	1	0	0	1	0	0	0	0	1	0	0	0	0	1	0	0	1	1	0	1	1	1	0
LG1_182919	T/C	0.1644	0	0	0	1	1	0	0	0	0	0	0	1	0	1	1	0	1	1	0	0	1	0	1	0	0	0	0	1	0	0	0	0	1	0	1	0	1	1	0	0	1	0	0	0	1	1	0
LG1_182958	C/T	0.1233	0	0	0	0	1	0	0	0	0	0	0	1	0	0	1	0	0	1	0	0	0	0	1	1	1	0	0	0	0	0	0	0	0	0	0	0	0	1	0	0	1	0	0	1	0	1	0
LG1_182970	A/C	0.1233	0	0	0	0	0	0	0	0	0	0	0	1	0	0	1	0	0	1	0	0	0	0	1	0	1	0	0	0	0	0	0	0	0	1	1	0	0	1	0	0	0	0	0	1	0	1	0
LG1_182992	G/T	0.1575	0	1	0	0	0	0	0	0	0	0	0	1	1	0	1	0	0	1	0	1	0	0	1	1	1	0	0	0	0	0	0	0	0	0	1	0	0	1	0	0	1	1	0	1	0	1	0
LG1_183117	T/C	0.3973	1	1	1	1	1	0	1	2	1	1	1	1	1	1	1	0	0	1	0	1	0	1	1	1	1	1	0	1	1	0	0	0	1	0	1	1	0	1	1	1	1	1	1	1	1	1	1
LG1_183150	C/G	0.4726	1	1	1	1	1	1	0	2	1	1	1	1	1	1	1	0	1	0	1	1	1	1	1	1	1	1	1	1	1	1	1	1	1	1	1	1	1	1	1	1	1	1	1	1	1	1	1
LG1_183162	C/T	0.4795	1	1	1	1	1	1	1	2	1	1	1	1	1	1	1	0	1	0	1	1	1	1	1	1	1	1	1	1	1	1	1	1	1	1	1	1	1	1	1	1	1	1	1	1	1	1	1
LG1_183195	T/A	0.4658	1	1	1	1	1	1	1	2	1	1	1	1	1	1	1	0	1	0	1	1	1	0	1	1	1	1	1	1	1	1	1	1	1	1	1	1	1	1	1	1	1	1	1	1	1	1	1
LG1_183258	A/G	0.4932	1	1	1	1	1	0	1	0	1	0	1	2	1	1	1	1	1	1	1	1	1	1	1	1	1	1	1	1	1	1	1	1	1	1	1	1	1	1	1	2	1	1	1	1	0	1	1
LG1_183272	G/A	0.5	1	1	1	1	1	1	1	2	1	2	1	0	1	1	1	1	1	1	1	1	1	1	1	1	1	1	1	1	1	1	1	1	1	1	1	2	1	1	1	0	1	1	1	1	2	1	1
LG1_183297	G/T	0.4863	1	1	1	1	1	1	1	1	1	2	1	0	1	1	1	1	1	1	1	1	1	1	1	1	1	0	1	1	1	1	1	1	1	1	1	1	1	1	1	0	1	1	1	1	2	1	1
LG1_183351	A/G	0.4452	1	1	1	1	1	0	0	1	1	1	1	1	1	1	1	0	0	1	2	1	0	1	1	2	1	0	1	1	1	1	1	1	1	1	1	1	1	0	1	1	1	1	0	1	1	1	1
LG1_183365	T/C	0.4041	1	1	1	1	1	0	0	1	1	1	1	1	1	0	0	0	0	1	2	1	0	0	1	1	1	0	1	1	1	1	1	1	1	1	1	0	1	1	1	1	1	1	0	1	1	1	1
LG1_183432	C/T	0.3014	1	1	0	0	0	0	0	1	0	1	0	1	0	0	1	0	1	0	1	1	0	0	1	1	1	1	2	0	1	1	1	0	1	0	0	0	1	0	1	0	1	0	0	1	1	1	1
LG1_183487	A/C	0.09589	0	0	0	0	0	0	0	0	0	0	0	0	0	0	0	0	0	0	1	0	0	0	0	1	0	0	0	0	0	0	2	0	0	0	0	1	1	0	0	1	0	0	0	1	0	0	0
LG1_183504	G/A	0.1781	0	1	0	1	0	0	0	0	0	0	0	0	0	0	0	0	0	0	1	0	0	0	0	1	0	0	0	1	0	0	1	0	0	0	1	1	0	1	1	0	1	1	0	1	0	0	0
LG1_195996	C/T	0.09589	0	0	0	1	0	0	0	0	0	0	0	1	0	0	0	0	1	0	0	0	0	0	0	0	1	0	0	0	0	0	0	0	0	0	1	0	1	0	0	0	0	0	0	0	1	0	0
LG1_196767	C/T	0.1233	0	0	0	1	0	0	0	0	1	0	0	1	1	0	0	1	1	0	0	0	0	0	0	0	1	0	0	0	0	0	0	0	0	0	1	0	1	0	0	0	0	0	0	0	1	0	0
LG1_212167	T/G	0.1575	0	0	0	2	0	0	0	0	1	0	0	1	1	0	0	2	0	0	0	0	0	0	0	0	1	0	0	0	0	0	0	0	0	0	1	0	1	0	0	0	0	0	0	0	1	0	0
LG1_215980	C/A	0.137	0	0	0	0	0	0	0	0	0	0	0	0	0	0	2	0	0	0	2	0	0	0	1	0	0	0	0	0	1	1	0	0	0	0	0	0	0	2	0	0	1	1	0	2	0	0	0
LG1_226911	A/T	0.1849	1	0	0	0	0	2	0	0	0	0	0	0	0	0	1	0	0	0	1	0	0	1	1	1	0	1	0	0	0	1	1	0	0	0	0	1	0	0	0	1	0	1	1	1	0	0	0
LG1_227188	T/A	0.2877	1	0	0	0	1	1	0	0	0	0	1	0	0	0	2	0	0	0	2	0	0	0	2	1	0	0	0	0	2	2	2	0	0	0	0	0	0	1	0	0	1	2	1	2	0	0	0
LG1_227645	T/A	0.07534	0	0	0	0	0	0	0	0	0	0	0	0	0	0	0	0	0	0	0	0	0	0	0	0	1	0	0	0	0	0	0	0	0	0	0	0	0	0	0	1	0	0	0	0	0	0	0
LG1_230319	A/T	0.2466	1	0	0	0	0	1	0	0	0	0	0	0	0	0	2	0	0	0	2	0	0	0	1	1	0	0	0	0	1	2	1	0	0	0	0	0	0	1	0	0	2	1	1	2	0	1	0
LG1_232534	G/T	0.1438	0	0	0	0	0	0	0	0	0	0	0	0	0	0	2	0	0	0	2	0	0	0	1	0	0	0	0	0	1	1	0	0	0	0	0	0	0	1	0	0	1	1	0	2	0	0	0
LG1_260671	G/A	0.1575	0	0	0	0	0	0	0	0	1	0	0	0	0	0	1	0	0	0	1	0	0	0	1	0	1	0	0	0	1	0	0	0	0	0	0	0	2	1	0	1	0	1	0	1	0	0	0
LG1_289602	G/A	0.226	1	0	0	0	0	1	0	0	0	1	0	0	0	0	2	0	0	0	2	0	0	1	1	0	0	0	0	1	0	2	0	1	0	0	0	1	0	1	0	0	1	1	1	2	0	0	0
LG1_289678	C/T	0.2192	1	0	0	1	1	1	0	0	0	0	1	1	0	0	0	0	1	2	0	1	0	0	1	2	0	1	0	0	0	0	2	0	0	0	0	0	0	0	1	0	0	0	1	0	0	1	1
LG1_290306	G/A	0.137	0	1	0	0	0	0	1	1	1	0	0	1	0	0	1	0	0	0	1	0	0	0	1	0	0	0	1	0	0	0	0	0	0	0	0	0	0	0	0	0	0	0	0	0	0	1	0
LG1_290352	T/C	0.05479	0	0	0	0	0	0	0	0	0	0	0	0	0	0	0	0	0	0	0	0	0	1	0	0	0	0	0	0	0	0	0	0	0	0	0	1	0	0	0	0	0	0	0	0	0	0	0
LG1_291106	T/A	0.2466	2	0	0	0	0	0	0	0	0	2	0	0	0	0	2	0	0	0	2	0	0	1	1	0	0	0	0	1	2	2	0	1	0	0	0	1	0	2	0	0	0	0	0	2	0	0	0
LG1_295119	A/G	0.4932	2	0	0	1	1	2	0	0	0	1	1	1	0	0	2	0	1	1	2	1	0	1	2	2	0	1	0	1	1	2	2	1	0	0	0	1	0	1	2	2	1	1	2	2	0	1	1
LG1_296871	C/T	0.2055	1	0	0	1	1	1	0	0	0	0	1	0	0	0	0	0	0	1	0	1	0	0	1	2	0	1	0	0	0	0	2	0	0	0	0	0	0	0	1	1	0	0	1	0	0	1	1
LG1_297137	A/G	0.2671	1	0	0	0	0	1	0	0	0	1	0	0	0	0	2	0	0	0	2	0	0	1	1	0	0	0	0	1	1	2	0	1	0	0	0	2	0	1	0	0	2	1	1	2	0	0	0
LG1_304411	A/T	0.2055	1	0	0	0	0	1	0	0	0	1	0	0	0	0	2	0	0	0	2	0	0	1	2	0	0	0	0	0	1	2	0	1	0	0	0	1	0	1	0	0	0	1	1	2	0	0	0
LG1_313122	C/T	0.4384	0	2	2	1	1	0	1	2	2	1	0	0	2	2	0	2	0	1	0	1	1	1	0	0	2	1	1	0	1	0	0	0	2	1	2	0	2	1	1	1	2	0	0	0	2	0	1
LG1_313763	A/G	0.4863	2	1	1	1	1	2	2	2	0	1	1	2	2	1	2	2	1	1	1	1	1	1	0	1	1	1	1	1	1	0	1	1	1	1	1	1	1	1	1	0	1	1	1	1	1	1	1
LG1_313848	T/C	0.363	0	1	0	1	0	1	0	0	1	1	1	1	0	1	1	0	1	1	1	0	1	1	1	1	0	1	1	1	1	1	1	1	1	1	1	0	0	1	1	1	1	1	0	1	1	1	1
LG1_313896	A/T	0.1096	0	0	0	0	0	0	0	0	1	0	0	0	1	0	0	1	0	0	0	1	0	0	0	0	0	0	0	0	0	0	0	0	0	0	0	0	0	0	0	2	0	0	0	0	0	0	0
LG1_313935	G/A	0.363	1	0	0	1	0	1	0	0	1	0	1	1	0	0	2	0	0	1	1	1	0	0	1	1	0	1	0	0	1	1	1	1	0	1	0	1	0	1	0	1	1	1	1	1	0	1	1
LG1_313953	G/A	0.2671	1	0	0	1	0	1	0	0	0	0	1	1	0	0	2	0	0	1	1	1	0	0	1	1	0	1	0	0	1	1	2	0	0	0	0	1	0	1	0	0	1	0	1	1	0	0	1
LG1_314019	C/T	0.05479	0	0	0	0	0	1	0	0	0	0	0	1	0	0	0	0	0	1	0	0	0	0	0	1	0	0	0	0	0	0	2	0	0	0	0	0	0	0	0	0	0	0	0	0	0	0	0
LG1_320288	C/G	0.4795	1	1	1	1	1	1	1	1	1	1	1	1	1	1	1	0	0	1	1	1	1	1	1	1	1	0	1	1	1	1	1	1	0	1	1	1	0	1	1	1	1	1	1	1	1	1	1
LG1_320300	C/G	0.4863	1	1	1	1	1	1	1	1	1	1	1	1	1	1	1	2	1	1	1	1	1	1	1	1	0	1	1	1	1	1	1	1	1	1	1	1	1	1	1	1	1	1	1	1	1	1	1
LG1_320311	A/G	0.4589	1	1	1	0	1	1	1	1	1	1	1	1	1	1	1	1	1	1	1	1	1	1	1	1	0	1	1	1	1	1	1	1	1	1	1	1	1	1	1	1	1	1	1	1	1	1	1
LG1_320330	T/C	0.3904	0	1	1	1	1	0	1	1	1	0	1	1	1	1	0	1	1	2	0	1	1	1	0	1	1	1	1	1	0	0	1	0	1	1	1	1	1	1	1	1	1	1	0	0	1	1	1
LG1_320414	A/G	0.07534	0	1	0	0	0	0	0	1	0	0	0	0	1	1	0	0	0	0	0	0	1	0	0	0	0	0	1	0	0	0	0	0	1	0	1	0	0	0	0	0	0	0	0	0	1	0	0
LG1_320474	C/T	0.1164	0	1	1	0	0	0	1	0	1	0	0	0	1	1	0	1	0	0	0	0	1	1	0	0	0	0	1	0	0	0	0	0	1	0	1	1	0	0	0	0	0	1	0	0	1	0	0
LG1_334182	G/T	0.1507	0	1	1	0	0	0	2	1	0	0	0	0	0	0	0	0	0	0	0	1	1	0	0	0	1	0	0	0	1	0	0	0	0	2	0	0	0	0	0	0	0	0	0	0	1	1	1
LG1_335988	G/C	0.2192	1	0	0	2	1	1	0	0	0	0	1	0	0	0	0	0	0	0	0	1	0	0	1	2	0	1	0	0	0	0	2	0	0	0	0	0	0	0	1	1	1	0	1	0	0	1	1
LG1_336978	G/A	0.2192	1	0	0	1	1	2	0	0	0	0	1	1	0	0	0	0	1	1	0	1	0	0	1	2	0	1	0	0	0	0	2	0	0	0	0	0	0	0	1	1	1	0	1	0	0	0	1
LG1_337045	G/A	0.3082	0	1	1	1	0	0	0	0	1	1	1	1	2	2	0	2	1	1	0	0	2	1	0	0	0	1	2	0	0	0	0	1	2	0	2	1	0	1	1	0	1	1	0	0	1	0	0
LG1_339950	A/G	0.274	1	0	0	0	0	2	0	0	1	1	0	0	0	0	0	0	0	0	0	0	0	1	0	0	0	0	0	1	0	2	0	1	0	0	0	1	2	0	0	1	0	1	1	0	0	0	0
LG1_339986	T/G	0.1164	0	0	0	0	0	0	0	0	1	0	0	0	0	0	0	0	0	0	0	0	0	0	0	0	0	0	0	0	0	0	0	0	0	0	0	0	2	0	0	1	0	1	0	0	0	0	0
LG1_346355	T/C	0.1233	2	0	0	0	0	1	0	0	0	1	0	0	0	0	0	0	0	0	0	0	0	1	0	0	0	0	0	1	0	1	0	1	0	0	0	1	0	0	0	0	0	0	1	0	0	0	0
LG1_347878	G/A	0.3493	1	1	2	1	1	1	2	1	0	0	1	1	0	0	0	0	1	1	0	2	1	0	1	2	1	2	0	0	1	0	2	0	0	2	0	0	0	0	2	1	0	0	1	0	1	2	2
LG1_350599	G/T	0.3904	0	0	1	1	1	0	0	1	2	1	1	2	2	2	0	2	1	1	0	0	1	1	0	0	1	1	2	1	0	0	0	1	2	0	2	0	2	1	1	1	1	2	0	0	1	0	0
LG1_350824	G/A	0.08904	0	0	0	0	0	0	0	0	0	0	0	0	0	0	2	0	0	0	2	0	0	0	1	0	0	0	0	0	1	1	0	0	0	0	0	0	0	1	0	0	0	0	0	2	0	0	0
LG1_351209	G/A	0.2466	1	0	0	0	0	1	0	0	0	1	0	0	0	0	2	0	0	0	2	0	0	2	0	0	0	0	0	1	1	2	0	1	0	0	0	1	0	0	0	0	1	0	1	2	0	0	0
LG1_353905	T/C	0.4932	2	1	2	2	1	1	2	1	0	0	1	1	1	0	2	0	2	0	2	2	1	0	2	2	1	1	0	0	2	0	2	0	0	2	0	0	0	2	1	1	1	0	2	2	1	2	2
LG1_355479	C/T	0.4521	1	1	1	1	1	1	2	1	0	0	1	1	0	0	2	0	1	1	2	2	1	0	2	2	1	1	0	0	2	1	2	0	0	2	0	0	0	1	1	0	1	0	1	2	1	2	2
LG1_360176	T/C	0.1781	0	0	0	0	0	1	0	1	0	1	0	0	0	0	1	0	0	0	0	0	0	1	1	0	0	1	1	0	1	0	0	0	0	0	0	1	1	1	0	0	0	0	0	0	0	0	0
LG1_368736	C/T	0.411	0	1	1	1	1	0	0	1	2	1	1	1	2	2	0	2	1	1	0	0	1	1	0	0	1	1	2	1	0	0	0	0	2	0	2	1	2	1	1	2	1	2	0	0	1	0	0
LG1_375538	A/C	0.2397	1	2	1	1	1	1	2	1	0	0	1	1	0	0	0	0	0	1	0	1	1	0	1	2	1	1	0	0	1	0	2	0	0	2	0	0	0	0	0	1	0	0	1	0	0	2	2
LG1_375636	A/G	0.05479	1	0	0	0	0	1	0	0	0	0	0	0	0	0	0	0	0	0	0	0	0	1	0	0	0	0	0	0	0	0	0	1	0	0	0	0	0	0	0	0	0	0	0	0	0	0	0
LG1_392916	G/A	0.274	0	0	0	0	0	0	0	0	2	0	0	0	0	0	2	0	0	0	2	1	0	0	2	1	2	0	0	0	2	2	1	0	0	1	0	0	2	1	0	1	1	0	0	2	0	1	0
LG1_392926	C/A	0.3219	1	1	0	0	0	1	1	0	2	1	0	0	0	0	2	0	0	0	2	1	0	0	2	1	2	0	0	0	2	2	1	0	0	1	0	0	2	1	0	1	1	0	1	2	0	1	1
LG1_392983	C/T	0.1096	0	0	0	0	0	1	0	0	1	0	0	1	0	0	0	0	0	0	1	0	0	0	1	1	1	0	0	0	1	1	0	0	0	1	0	0	1	0	0	0	0	0	1	1	0	1	1
LG1_392995	G/A	0.411	1	0	0	0	0	2	0	0	1	1	0	1	0	0	2	0	0	0	2	0	0	2	2	1	2	0	0	2	2	2	0	1	0	0	0	1	2	1	0	0	1	0	2	2	0	1	1
LG1_393377	C/A	0.1301	0	0	0	0	0	0	0	0	1	0	0	0	0	0	2	0	0	0	2	0	0	0	1	0	1	0	0	0	1	1	0	0	0	0	0	0	2	1	0	0	0	0	0	2	0	0	0
LG1_393555	G/A	0.1438	1	0	0	0	0	1	0	0	0	0	0	0	0	0	1	0	0	0	1	1	0	0	0	1	1	0	0	0	0	0	1	0	0	1	0	1	1	0	0	0	0	0	1	0	0	1	1
LG1_393642	T/A	0.1918	0	0	0	0	0	1	0	0	0	0	0	0	0	0	1	0	1	0	1	1	0	0	1	1	1	0	0	1	1	1	1	0	0	1	0	0	0	1	0	0	0	0	0	1	0	0	1
LG1_393654	G/A	0.1849	1	0	0	0	0	1	0	0	0	0	0	0	0	0	1	0	1	0	1	1	0	0	1	1	1	0	0	0	1	1	1	0	0	1	0	0	0	0	0	0	0	0	0	1	0	0	1
LG1_393813	C/T	0.1918	1	0	0	1	0	1	1	1	0	0	1	0	0	0	1	0	0	0	1	0	0	0	1	1	0	0	0	0	1	1	1	0	0	1	0	0	1	1	0	0	0	0	1	1	0	1	1
LG1_393861	A/T	0.2055	1	0	0	0	0	1	1	0	0	0	0	0	0	0	1	0	0	1	1	0	0	1	1	1	1	0	0	0	1	1	1	0	0	0	0	0	1	1	0	0	0	0	1	1	0	1	1
LG1_393887	C/T	0.274	1	0	0	0	0	1	1	0	0	0	0	1	0	0	1	0	1	1	1	1	0	0	1	1	1	1	0	0	1	1	1	0	0	0	0	0	1	0	0	1	1	0	1	1	1	1	1
LG1_394065	T/C	0.2055	1	0	0	0	0	0	1	0	0	0	0	1	0	0	1	0	0	1	1	1	0	1	1	1	1	1	0	0	0	1	1	0	0	0	0	0	1	0	0	1	0	0	1	1	0	1	0
LG1_394076	T/G	0.1986	1	0	0	0	0	0	1	0	0	0	0	1	0	0	1	0	0	0	1	1	0	1	1	1	1	1	0	0	0	1	1	0	0	0	0	0	0	0	0	0	0	0	1	1	0	1	0
LG1_394119	G/A	0.1164	0	0	0	0	0	0	1	0	0	0	0	0	0	0	1	0	0	0	1	1	0	0	1	1	1	0	0	0	0	0	1	0	0	0	0	0	0	0	0	0	0	0	0	1	0	1	0
LG1_394137	C/T	0.09589	0	0	0	0	0	0	1	0	0	0	0	0	0	0	1	0	0	0	1	1	0	0	1	1	1	0	0	0	0	0	1	0	0	0	0	0	0	0	0	0	0	0	0	1	0	1	0
LG1_394275	T/C	0.137	1	0	0	0	0	0	1	0	0	0	0	0	0	0	1	0	0	0	1	1	0	0	1	1	1	0	0	0	0	1	1	1	0	0	0	0	1	0	0	0	0	0	0	1	0	1	0
LG1_394310	T/G	0.2534	1	0	0	0	0	0	1	0	1	0	0	0	0	0	2	0	0	0	2	1	0	0	2	1	2	0	0	0	2	1	1	0	0	1	0	0	2	1	1	0	0	0	0	2	0	1	1
LG1_394597	T/G	0.1027	0	0	0	1	1	0	1	0	0	0	0	0	0	0	0	0	1	0	0	1	1	0	0	1	0	1	0	0	0	0	1	0	0	1	0	0	0	0	0	1	0	0	0	0	0	1	1
LG1_397517	A/G	0.1918	0	0	0	0	0	1	0	0	0	1	0	0	0	0	0	0	0	0	0	0	0	1	0	0	0	0	0	1	0	2	0	1	0	0	0	2	0	0	0	0	1	0	1	0	0	0	0
LG1_397569	T/A	0.1301	0	0	0	0	0	0	0	0	1	0	0	0	0	0	2	0	0	0	2	0	0	0	1	0	1	0	0	0	1	1	0	0	0	0	0	0	2	1	0	0	0	0	0	2	0	0	0
LG1_398373	A/T	0.3082	1	0	0	0	0	1	0	0	1	1	0	0	0	0	2	0	0	0	2	0	0	2	1	0	1	0	0	1	1	2	0	1	0	0	0	0	2	1	0	0	1	0	1	2	0	0	0
LG1_398658	C/G	0.1712	1	0	0	0	0	1	0	0	0	0	0	0	0	0	0	0	0	0	0	0	0	1	0	0	0	0	0	1	0	0	0	1	0	0	0	1	0	0	0	0	1	0	1	0	0	0	0
LG1_399334	A/G	0.4452	1	0	0	1	0	2	1	0	1	2	0	0	0	0	2	0	0	0	2	1	0	2	1	0	2	0	0	1	2	2	0	1	0	0	0	1	2	1	0	0	2	0	2	2	0	0	0
LG1_399551	A/T	0.137	0	0	0	0	0	0	0	0	1	0	0	0	0	0	2	0	0	0	2	0	0	0	1	0	1	0	0	0	0	2	0	0	0	0	0	0	2	1	0	0	0	0	0	2	0	0	0
LG1_399715	C/T	0.08904	0	1	0	0	0	0	1	0	0	0	0	0	0	0	0	0	0	0	0	1	0	0	0	1	1	0	0	0	0	0	1	0	0	0	0	0	0	0	0	0	0	0	0	1	0	0	1
LG1_399913	A/G	0.1575	0	1	0	1	0	1	1	1	0	0	0	1	0	0	0	0	1	0	0	2	0	0	0	1	0	0	0	0	0	0	1	0	0	1	0	0	0	0	0	0	0	0	1	0	1	1	1
LG1_411735	T/C	0.3562	2	0	1	1	1	2	2	1	0	2	1	1	0	0	0	0	0	1	0	1	1	1	1	2	0	1	0	1	0	1	2	1	0	2	0	1	0	0	0	1	0	0	2	0	1	2	2
LG1_420807	A/T	0.4384	0	1	1	1	1	0	0	1	1	1	1	2	2	2	0	2	1	1	0	0	1	2	0	0	0	1	2	1	0	0	0	1	2	0	2	1	0	1	1	0	1	2	0	0	1	0	0
LG1_421011	T/G	0.2671	0	1	1	0	1	0	0	2	1	0	1	0	1	2	0	0	0	1	0	0	1	1	0	0	0	1	2	1	0	0	0	1	2	0	1	2	0	1	1	0	1	2	0	0	0	0	0
LG1_421831	G/A	0.4247	0	1	1	1	1	0	0	1	1	1	1	2	2	2	0	2	0	1	0	0	1	2	0	0	0	2	2	1	0	0	0	1	2	0	2	1	0	2	1	0	1	2	0	0	1	0	0
LG1_421941	G/A	0.4315	0	2	1	1	1	0	0	1	1	2	1	1	2	2	0	2	1	1	0	0	1	1	0	0	0	1	2	1	0	0	0	1	2	0	2	1	0	1	1	1	1	2	0	0	1	0	0
LG1_423891	C/A	0.3904	0	1	1	1	0	0	0	1	1	1	1	0	2	2	0	2	0	2	0	0	1	1	0	0	0	0	2	0	0	0	0	1	2	0	2	1	0	1	2	1	1	2	0	0	1	0	0
LG1_426914	G/A	0.09589	0	0	0	0	0	0	0	0	0	0	0	1	1	0	0	1	1	0	0	0	0	0	0	0	0	0	0	0	0	0	0	0	0	0	1	0	0	0	0	0	0	0	0	0	1	0	0
LG1_427086	C/T	0.1027	0	0	0	0	0	0	0	0	0	0	0	0	0	0	2	0	0	0	2	0	0	0	1	0	0	0	0	0	1	1	0	0	0	0	0	0	0	1	0	0	0	0	0	2	0	0	0
LG1_431873	T/C	0.2603	0	0	0	1	0	0	0	0	1	0	0	1	2	0	2	1	1	0	2	0	0	0	1	0	1	0	0	0	1	2	0	0	0	0	1	0	2	1	0	0	0	0	0	2	1	0	0
LG1_431905	T/C	0.3493	2	1	1	1	1	2	2	2	0	0	1	0	0	0	0	0	0	1	0	1	1	1	1	2	1	2	0	1	1	0	2	1	0	2	0	1	0	0	0	1	0	0	2	0	1	2	2
LG1_431921	A/C	0.3767	0	1	1	0	1	0	0	0	1	2	1	0	1	2	0	1	0	1	0	0	1	0	0	0	0	0	2	1	0	0	0	0	2	0	1	1	0	1	2	1	2	2	0	0	0	0	0
LG1_431949	C/G	0.4041	0	2	1	0	1	0	0	0	1	1	1	0	1	2	0	1	0	1	0	1	1	1	0	0	0	1	2	1	0	0	0	1	2	0	1	1	0	0	2	1	2	2	0	0	0	0	0
LG1_432257	C/T	0.3493	2	1	1	1	1	2	2	2	0	1	1	1	0	0	0	0	0	0	0	1	0	1	2	2	1	0	0	1	1	0	2	1	0	2	0	0	0	0	0	2	0	0	2	0	1	2	2
LG1_434157	A/G	0.4384	1	0	1	0	0	1	0	1	1	1	1	1	2	1	2	1	1	1	2	1	1	2	2	1	1	0	1	0	1	1	1	1	2	1	2	0	1	2	1	0	1	0	1	2	1	1	1
LG1_434175	T/C	0.4452	1	0	1	1	0	1	1	1	1	1	1	1	2	1	2	1	1	0	2	1	0	2	1	1	1	0	1	1	1	1	1	1	2	1	1	0	1	1	1	1	1	0	1	2	1	1	1
LG1_434190	A/G	0.4247	1	0	1	1	0	1	0	1	2	1	1	1	2	1	1	1	1	0	2	1	0	2	1	0	0	1	1	1	0	1	1	1	1	1	1	1	1	1	1	1	0	0	1	2	1	1	1
LG1_434234	A/T	0.2808	0	2	0	1	1	0	1	0	0	0	0	0	0	1	0	0	0	1	0	0	1	0	0	1	1	1	0	1	1	0	0	0	0	0	0	0	1	0	1	0	1	2	0	0	0	0	1
LG1_435855	T/A	0.1027	0	0	0	0	0	0	0	0	0	0	0	0	0	0	2	0	0	0	2	0	0	0	0	0	0	0	0	0	1	2	0	0	0	0	0	0	0	1	0	0	0	0	0	2	0	0	0
LG1_436136	C/T	0.07534	0	0	0	0	0	0	0	0	0	0	0	0	0	0	0	0	1	0	0	1	0	0	0	0	0	0	0	0	0	0	0	0	0	0	0	0	0	0	1	0	1	0	0	0	0	0	0
LG1_436837	C/A	0.2466	0	0	0	1	0	0	0	0	0	0	0	1	1	0	2	1	1	0	2	0	0	0	1	0	1	0	0	0	1	1	0	0	0	0	1	0	2	1	0	0	0	0	0	2	1	0	0
LG1_438477	A/G	0.2534	0	0	0	0	0	0	0	0	1	0	0	2	1	0	2	2	1	0	2	0	0	0	1	0	1	0	0	0	0	2	0	0	0	0	1	0	2	1	0	0	0	0	0	2	1	0	0
LG1_438729	C/A	0.2466	0	0	0	2	0	0	0	0	1	0	0	1	1	0	2	0	2	0	2	0	0	0	1	0	1	0	0	0	1	1	0	0	0	0	1	0	2	1	0	0	0	0	0	2	1	0	0
LG1_438796	G/T	0.3493	2	1	1	1	1	2	2	0	0	1	1	0	0	0	0	0	0	1	0	1	1	1	1	2	1	2	0	1	1	1	2	1	0	2	0	0	0	0	0	2	0	0	2	0	1	2	2
LG1_440114	G/A	0.2466	0	2	0	0	1	0	0	1	1	0	1	0	1	2	0	1	0	1	0	0	1	2	0	0	0	1	2	1	0	0	0	1	2	0	2	0	0	1	1	0	1	2	0	0	0	0	0
LG1_440539	A/G	0.1164	0	0	0	0	0	0	0	0	0	0	0	0	0	0	2	0	0	0	2	0	0	0	1	0	0	0	0	0	1	2	0	0	0	0	0	0	0	1	0	0	0	0	0	2	0	0	0
LG1_442285	T/G	0.08219	0	0	0	0	0	0	0	0	0	1	0	0	0	0	1	0	0	0	0	1	0	0	0	0	0	0	0	0	1	0	0	0	0	0	0	0	0	0	0	0	0	0	0	1	0	0	0
LG1_442365	C/T	0.2534	1	0	1	1	0	1	1	0	0	2	1	0	0	0	0	1	1	0	0	1	0	0	0	0	0	1	0	1	0	1	1	0	0	0	0	1	1	0	1	0	0	0	1	0	0	0	0
LG1_442417	A/C	0.363	0	1	0	1	1	0	1	1	1	0	0	1	1	1	1	0	0	1	1	0	1	1	1	1	1	0	1	1	1	0	1	1	1	1	1	1	0	1	1	1	1	2	0	1	1	1	1
LG1_442460	G/C	0.3836	0	1	1	1	1	0	1	1	1	1	1	1	1	1	1	0	1	1	1	1	1	0	1	1	0	0	0	1	1	0	1	1	0	0	0	0	1	1	1	2	1	1	1	1	0	0	0
LG1_442883	C/A	0.3493	1	1	1	1	1	0	2	1	1	1	1	0	0	1	0	1	0	2	1	1	1	1	0	0	1	1	1	0	0	0	1	1	1	2	0	1	0	1	2	0	0	0	1	0	1	1	1
LG1_442907	T/A	0.3356	0	1	0	0	0	1	0	0	0	1	1	1	1	1	1	0	1	0	1	1	0	1	1	2	1	0	0	1	2	1	0	1	1	0	1	0	0	1	0	0	1	1	1	1	0	1	1
LG1_442927	C/T	0.3973	0	0	0	0	0	1	0	0	1	1	1	1	2	1	1	0	1	0	1	2	0	1	2	1	1	0	1	1	1	1	0	1	1	0	1	1	0	1	0	0	1	0	1	2	1	1	1
LG1_442942	C/T	0.2466	0	0	0	0	0	0	0	0	0	1	0	0	1	0	1	0	1	0	1	1	0	1	1	1	1	0	0	0	0	1	0	0	1	0	1	0	0	1	0	0	1	0	1	1	1	1	1
LG1_443034	G/T	0.08219	0	0	0	0	0	0	0	0	0	1	0	0	0	0	0	0	0	1	0	0	0	0	0	0	0	0	0	0	0	0	0	0	0	0	0	0	0	0	0	0	0	0	1	0	0	0	0
LG1_443051	T/A	0.08219	0	0	0	0	0	0	0	0	0	0	1	0	0	0	1	0	0	0	1	1	0	0	0	0	0	0	0	0	1	0	0	0	0	0	0	0	0	0	0	1	1	0	0	1	0	0	0
LG1_443084	A/G	0.06849	0	0	0	0	0	0	0	0	0	0	1	0	0	0	1	0	0	1	0	0	0	0	0	0	0	0	0	0	1	0	0	0	0	0	0	0	1	0	0	1	0	0	0	1	0	0	0
LG1_443111	G/T	0.3904	1	1	1	1	1	1	1	1	1	0	1	1	1	1	0	1	1	1	0	0	1	1	1	1	1	1	1	1	0	1	1	1	1	1	1	1	1	1	1	1	1	1	1	0	1	1	1
LG1_443179	C/T	0.1438	0	1	0	1	0	1	0	1	1	0	0	1	1	0	0	0	0	0	0	0	0	0	0	1	1	1	1	0	0	0	0	1	1	1	1	0	0	0	0	0	0	0	0	0	1	1	1
LG1_443229	G/C	0.3973	1	0	1	0	1	0	0	0	0	1	1	0	1	0	1	1	0	1	1	1	0	1	1	1	0	0	0	1	2	1	0	1	0	0	1	1	0	1	0	1	1	1	1	2	0	0	0
LG1_443295	C/G	0.3904	1	0	1	1	1	1	1	1	1	1	1	0	1	1	0	1	1	1	1	0	1	1	0	0	0	1	1	1	0	1	0	1	1	1	0	1	1	1	1	0	0	1	1	1	0	0	1
LG1_443632	G/T	0.06849	0	0	0	0	0	0	1	0	0	0	0	0	0	0	0	0	1	0	0	0	1	0	1	0	0	0	0	0	0	0	1	0	0	0	0	0	0	0	0	1	0	0	0	0	0	0	0
LG1_443731	A/G	0.137	0	0	0	0	0	0	0	0	0	1	0	0	0	0	1	0	0	0	1	1	0	0	0	0	0	0	0	0	0	0	0	0	0	0	0	0	0	0	0	0	1	0	1	1	0	0	0
LG1_443924	A/C	0.1301	0	0	0	1	1	0	1	1	1	0	0	1	0	1	0	0	0	0	0	0	1	0	0	0	0	1	1	0	0	0	1	0	0	1	0	0	0	0	1	0	0	0	0	0	0	0	0
LG1_443946	A/G	0.5	1	1	0	0	0	0	0	0	0	1	0	1	1	1	2	0	1	0	2	2	0	2	2	2	2	1	0	1	2	1	0	2	1	0	2	1	1	2	0	1	2	1	1	2	2	2	1
LG1_444073	T/G	0.4315	1	0	1	0	0	1	0	2	0	1	1	0	2	1	2	1	2	0	2	1	0	2	2	1	1	0	1	0	1	0	0	2	2	0	2	0	1	2	0	1	1	0	1	2	2	2	2
LG1_444094	T/C	0.2877	1	0	1	0	0	1	0	2	0	1	1	0	1	1	2	1	2	0	1	0	0	1	1	0	0	0	1	0	0	0	0	1	2	0	1	0	0	1	0	1	0	0	1	1	1	1	1
LG1_444130	T/C	0.3219	1	0	1	0	1	1	0	2	1	2	1	0	0	1	1	1	1	1	0	0	0	0	1	0	0	1	1	1	0	1	0	0	1	1	0	1	1	0	0	1	0	0	2	1	0	0	0
LG1_444406	T/C	0.07534	1	0	0	0	0	0	0	0	0	0	0	0	0	0	0	0	0	0	0	0	0	0	0	0	0	0	0	0	0	0	0	0	0	0	0	1	0	0	0	0	0	0	0	0	0	0	0
LG1_444433	C/A	0.1849	1	0	0	0	1	1	0	1	1	1	0	0	1	0	0	0	1	0	0	0	0	0	0	0	0	0	0	1	0	1	0	0	0	1	0	1	0	0	0	1	0	0	1	0	0	0	0
LG1_444449	C/G	0.09589	0	0	0	0	0	1	0	0	0	1	0	0	0	0	0	0	1	0	0	0	0	0	0	0	0	0	0	1	0	0	0	0	0	0	0	0	0	0	0	0	0	0	1	0	0	0	0
LG1_447300	A/G	0.4452	0	1	1	0	1	0	0	1	1	1	1	0	1	2	2	1	1	0	2	1	1	1	1	0	0	0	2	1	1	0	0	1	2	0	1	1	0	2	2	0	2	2	0	2	0	0	0
LG1_447324	T/C	0.08219	0	0	0	0	0	0	0	0	0	0	0	0	0	0	0	0	1	0	0	1	0	0	0	0	0	0	0	0	0	0	0	0	0	0	0	0	0	0	1	0	1	0	0	0	0	0	0
LG1_447806	A/G	0.1096	0	0	0	0	0	0	0	0	0	0	0	0	0	0	2	0	0	0	2	0	0	0	1	0	0	0	0	0	1	1	0	0	0	0	0	0	0	1	0	0	0	0	0	2	0	0	0
LG1_450637	C/A	0.2397	0	1	1	0	1	0	0	0	1	1	1	0	1	2	0	0	0	0	0	0	1	1	0	0	0	1	2	1	0	0	0	1	2	0	0	1	0	1	1	0	1	2	0	0	0	0	0
LG1_461626	C/T	0.3082	0	0	1	1	1	0	0	0	0	0	1	1	0	1	2	1	1	0	2	1	1	1	2	0	0	0	1	1	1	1	0	0	0	0	0	0	0	1	1	0	1	0	1	2	0	0	0
LG1_461646	C/T	0.3836	0	0	1	1	1	1	0	0	0	1	1	1	0	1	2	1	1	0	2	1	1	1	2	0	0	0	1	1	1	1	0	1	1	1	1	1	1	2	1	0	1	1	1	2	0	0	0
LG1_461675	A/G	0.4589	1	1	1	0	1	1	2	2	1	1	1	1	1	1	0	1	1	1	0	1	1	1	0	1	2	1	1	1	1	0	1	1	1	1	1	1	1	0	1	1	1	1	1	0	1	1	2
LG1_461719	T/G	0.08904	1	0	0	0	0	1	1	0	0	0	0	0	0	0	0	0	0	0	0	1	0	0	0	1	0	0	0	0	0	0	1	0	0	1	0	0	0	0	0	0	0	0	1	0	0	1	1
LG1_461751	T/A	0.08219	0	0	0	0	0	0	0	0	1	0	0	0	1	0	0	1	0	0	0	0	0	1	0	0	0	0	1	0	0	0	0	0	1	0	1	0	1	0	0	0	0	1	0	0	0	0	0
LG1_493421	A/T	0.1096	0	0	0	0	0	0	0	0	0	0	0	0	0	0	0	0	1	0	0	1	0	0	0	0	0	0	0	0	0	0	0	0	0	0	0	0	0	0	1	1	0	0	0	0	0	0	0
LG1_493485	A/G	0.1027	0	0	0	0	0	0	0	0	0	0	0	0	0	0	2	0	0	0	2	0	0	0	1	0	0	0	0	0	1	1	0	0	0	0	0	0	0	1	0	0	0	0	0	2	0	0	0
LG1_496934	G/T	0.08904	1	0	1	0	0	0	0	0	0	1	0	1	0	0	0	0	1	0	0	0	1	0	0	0	0	0	1	0	0	0	0	1	0	0	0	0	1	0	0	0	0	0	0	0	1	1	0
LG1_496978	G/T	0.226	1	0	0	1	0	0	0	1	1	1	0	1	1	1	0	0	1	0	0	0	1	1	0	1	0	0	1	1	0	0	0	1	1	0	0	1	1	0	0	0	0	0	1	0	1	1	1
LG1_497027	T/G	0.1301	0	0	0	1	0	0	0	0	0	0	0	0	1	0	0	0	1	0	0	0	0	0	0	0	0	0	0	1	0	0	0	1	1	0	1	0	0	0	0	0	0	1	0	0	1	0	0
LG1_497046	T/G	0.1164	1	0	0	1	0	0	0	0	0	0	0	1	1	0	0	0	1	0	0	0	0	0	0	0	0	0	0	1	0	0	0	1	0	0	0	0	0	0	0	0	0	1	0	0	0	0	0
LG1_497077	C/A	0.2055	0	0	1	0	0	0	0	1	0	1	1	0	1	2	0	1	0	1	0	0	1	0	0	0	0	1	2	1	0	0	0	1	2	0	1	1	0	0	0	0	1	2	0	0	0	0	0
LG1_497179	C/T	0.4658	2	1	1	1	1	2	2	1	0	1	1	1	0	0	2	0	0	1	2	1	1	1	2	2	0	1	0	0	2	2	2	1	0	2	0	1	0	1	0	1	1	0	2	2	1	2	2
LG1_497329	G/A	0.06164	0	0	0	1	0	0	0	0	0	0	0	0	0	0	0	2	1	0	0	0	0	0	0	0	1	0	0	0	0	0	0	0	0	0	0	0	2	0	0	0	0	0	0	0	1	0	0
LG1_497408	T/C	0.1438	1	1	1	0	0	1	2	1	0	0	0	0	0	0	0	0	0	0	0	1	0	0	1	2	0	1	0	0	0	0	2	0	0	1	0	0	0	0	0	0	0	0	0	0	0	2	2
LG1_497492	G/A	0.1438	1	0	0	0	0	1	1	0	0	0	0	0	0	0	1	0	0	1	1	1	0	0	1	0	0	0	0	0	1	0	0	0	0	1	0	1	0	0	0	0	0	0	1	1	0	1	0
LG1_497503	G/T	0.1781	1	0	0	0	0	1	1	0	0	0	0	0	0	0	1	0	0	0	1	1	0	0	1	1	0	0	0	0	1	1	0	0	0	1	0	1	0	0	0	0	0	0	1	1	1	1	0
LG1_497520	A/T	0.1027	0	1	0	0	1	0	0	0	1	0	0	0	1	1	0	1	0	0	0	0	0	0	0	0	0	0	2	0	0	0	0	1	1	0	1	0	1	0	0	0	0	1	0	0	0	0	0
LG1_498488	G/A	0.2877	2	0	1	1	1	2	2	0	0	1	1	0	0	0	1	0	0	1	1	0	0	0	1	1	0	1	0	1	1	2	2	0	0	2	0	0	0	1	0	1	0	0	2	1	0	1	1
LG1_499786	G/T	0.4658	2	1	0	0	1	2	2	1	0	1	1	1	0	0	2	0	0	2	2	0	2	1	2	2	1	0	0	1	2	2	2	1	0	2	0	2	0	1	0	1	1	0	2	2	1	2	2
LG1_514158	T/G	0.1301	0	0	0	0	0	0	1	0	1	0	0	0	0	0	0	0	0	0	0	1	0	0	0	0	1	0	1	0	1	0	1	0	0	0	0	0	0	0	1	0	0	0	0	1	0	0	0
LG1_519916	C/A	0.5	0	1	1	1	1	0	0	1	2	2	1	2	2	2	0	2	1	1	0	0	2	1	0	0	1	1	2	1	0	0	0	1	2	0	2	1	2	2	2	2	1	2	0	0	1	0	0
LG1_519998	T/C	0.06164	0	0	0	0	0	0	0	0	0	0	0	0	0	0	0	0	0	0	0	0	0	0	0	0	0	0	0	0	0	0	0	0	0	0	0	0	0	0	0	1	0	0	0	0	0	0	0
LG1_525209	C/A	0.411	1	1	1	1	1	1	2	0	0	0	0	1	1	1	2	1	0	1	1	0	1	0	1	1	0	1	0	1	2	0	0	0	1	1	1	1	1	1	1	0	0	1	1	1	1	1	1
LG1_525227	T/C	0.1233	0	0	1	0	0	0	0	0	0	0	0	0	0	0	1	0	0	1	0	0	0	0	1	0	0	0	0	1	1	1	0	0	0	0	0	1	0	1	0	0	0	0	1	1	0	0	1
LG1_525263	C/A	0.1233	0	1	0	0	0	0	1	0	0	0	0	1	1	1	1	0	0	0	0	0	1	0	1	0	0	0	0	0	1	0	0	0	0	0	0	0	0	1	0	0	0	0	0	1	0	0	0
LG1_525304	G/A	0.4863	1	1	1	1	1	2	2	1	1	1	1	1	1	1	1	1	1	1	1	1	1	1	1	1	0	1	1	1	1	1	1	1	1	1	1	2	1	1	1	1	1	1	1	1	0	1	1
LG1_525323	A/T	0.1027	0	0	1	0	0	0	0	0	0	0	0	0	1	0	1	0	1	0	0	0	0	0	1	0	0	0	0	0	1	1	0	0	0	0	0	0	0	0	0	0	0	0	0	1	0	0	0
LG1_525391	C/G	0.2808	1	1	1	1	0	0	0	1	0	0	0	1	1	1	1	1	1	0	0	0	1	0	1	0	0	1	0	1	1	2	1	1	0	0	0	0	0	1	0	0	0	0	1	1	0	1	1
LG1_525869	G/A	0.2329	0	0	0	0	0	1	0	1	1	1	1	1	1	0	0	0	1	0	0	1	1	0	0	0	2	0	1	0	0	1	0	0	1	1	0	0	1	0	2	1	0	1	0	0	1	1	0
LG1_525887	C/T	0.2055	0	0	0	0	0	1	0	0	1	1	1	0	1	0	0	0	1	1	0	1	0	1	0	0	2	1	0	0	0	0	1	0	0	1	0	0	0	0	1	1	0	1	0	0	1	1	0
LG1_525902	T/C	0.06849	0	0	0	0	0	1	0	0	0	0	0	1	0	0	0	0	0	0	0	1	0	0	0	0	0	0	0	0	0	0	0	0	0	0	0	1	0	0	0	1	0	0	0	0	0	1	0
LG1_525912	T/C	0.1849	1	1	1	0	0	0	0	0	0	0	0	0	1	1	1	1	0	0	1	0	0	0	1	0	0	0	0	1	1	0	0	0	0	0	1	1	1	1	0	0	0	0	0	2	0	0	1
LG1_527571	G/A	0.2877	1	1	1	1	1	1	2	1	0	0	1	1	1	0	0	1	0	1	0	1	0	0	0	2	1	1	0	0	1	0	2	0	1	2	1	0	0	0	0	1	0	0	1	0	1	2	2
LG1_529581	G/A	0.1301	0	0	0	0	0	0	0	0	0	0	0	0	0	0	2	0	1	0	2	1	0	0	0	0	0	0	0	0	1	0	0	0	0	0	0	0	0	1	1	0	0	0	0	2	0	0	0
LG1_536917	T/C	0.2945	1	1	1	1	1	1	2	1	0	0	1	2	1	0	0	0	0	1	0	1	1	0	1	2	1	1	0	0	1	0	2	0	1	2	1	0	0	0	0	1	0	0	1	0	1	2	2
LG1_538127	T/A	0.5	0	2	0	1	1	1	0	1	2	1	2	1	1	2	0	1	1	1	0	0	1	2	0	0	1	2	2	1	0	0	0	2	1	0	1	2	2	1	1	1	1	2	1	0	1	0	0
LG1_553114	A/T	0.09589	0	0	0	0	0	0	0	0	0	0	0	0	0	0	2	0	0	0	2	0	0	0	1	0	0	0	0	0	1	1	0	0	0	0	0	0	0	0	0	0	0	0	0	2	0	0	0
LG1_553694	C/G	0.1027	0	0	0	0	0	0	0	0	0	0	0	0	0	0	2	0	0	0	2	0	0	0	1	0	0	0	0	0	1	1	0	0	0	0	0	0	0	1	0	0	0	0	0	2	0	0	0
LG1_555160	C/T	0.4452	1	1	1	0	1	1	0	1	2	1	1	1	0	2	0	0	1	1	0	0	1	2	0	0	1	0	2	1	0	0	0	2	1	0	1	2	2	1	1	1	1	2	1	0	1	0	0
LG1_570000	T/C	0.1233	1	0	0	0	0	2	0	0	0	0	0	0	0	0	0	0	0	0	0	0	0	1	0	0	0	0	0	0	0	0	0	1	0	0	0	2	0	0	0	0	0	0	2	0	0	0	0
LG1_580132	C/A	0.1233	0	0	0	1	0	0	0	0	1	0	0	0	1	0	0	1	1	0	0	0	0	0	0	0	1	0	0	0	0	0	0	0	0	0	1	0	2	0	0	1	0	0	0	0	1	0	0
LG1_595638	T/A	0.4247	1	1	1	0	1	0	1	1	1	1	1	0	1	1	1	1	1	1	1	1	1	1	1	1	1	1	1	0	1	1	0	1	1	1	1	0	1	1	1	1	1	1	1	1	0	1	1
LG1_595657	C/T	0.4178	0	1	1	1	1	0	1	1	1	2	1	1	1	1	1	1	1	1	1	1	1	0	1	1	1	1	2	1	1	1	0	0	2	1	1	0	1	1	1	1	1	1	0	1	0	1	1
LG1_595708	G/T	0.4178	1	1	0	1	1	1	0	1	1	0	1	1	1	1	1	1	1	1	0	1	1	1	1	1	1	1	0	1	1	1	1	1	1	1	1	2	0	0	1	1	1	1	1	1	1	1	1
LG1_596394	C/T	0.1164	1	0	0	0	0	2	0	0	0	0	0	0	0	0	0	0	0	0	0	0	0	1	0	0	0	0	0	0	0	0	0	1	0	0	0	1	0	0	0	0	0	0	1	0	0	0	0
LG1_647885	C/A	0.4726	2	1	1	1	1	2	1	0	1	1	1	1	1	0	1	1	2	1	0	2	1	1	1	1	0	1	0	1	1	1	1	1	1	0	1	1	0	1	1	1	1	1	1	0	0	1	1
LG1_647920	C/T	0.4521	0	1	1	1	1	0	1	1	1	1	1	0	1	1	0	1	2	1	0	1	1	1	0	1	1	2	1	1	0	1	1	0	1	2	1	0	2	1	2	1	1	1	1	1	1	1	1
LG1_647943	A/T	0.1301	1	0	1	0	0	1	0	0	0	0	0	0	0	0	1	0	0	0	0	0	0	1	0	0	0	0	0	0	0	0	0	1	0	0	0	1	0	1	0	0	0	0	0	1	0	0	0
LG1_647978	A/G	0.1575	0	0	0	1	0	1	0	0	1	0	0	2	1	0	0	1	0	0	0	0	0	0	1	1	1	0	0	0	0	0	0	0	0	1	1	0	1	0	0	1	0	0	0	0	1	1	1
LG1_647994	G/T	0.3082	1	1	1	0	1	2	0	1	0	1	1	0	0	1	1	0	0	0	0	0	1	1	1	0	0	1	0	1	1	0	0	1	1	1	0	2	0	1	1	0	1	1	1	1	0	1	1
LG1_649451	C/A	0.1096	0	1	1	0	0	0	1	1	0	0	0	0	0	1	0	0	0	0	1	0	1	0	0	1	0	0	1	0	1	0	0	0	0	0	0	0	0	0	0	0	0	1	0	1	0	0	1
LG1_649502	T/C	0.07534	0	0	1	0	0	0	1	1	0	0	0	0	0	1	0	0	0	0	0	0	0	0	0	0	0	0	1	0	0	0	0	0	0	0	0	0	0	0	0	0	0	1	0	0	0	0	1
LG1_649522	G/A	0.4863	1	1	1	1	1	1	0	1	2	1	1	1	2	1	1	1	2	1	1	1	1	0	1	1	2	1	1	1	0	1	1	0	1	1	1	0	2	1	0	1	1	1	1	1	2	1	1
LG1_649677	C/A	0.4452	1	1	1	1	1	1	1	1	1	0	1	1	1	0	0	1	1	1	0	1	1	1	1	1	1	1	1	1	1	1	1	1	1	1	1	1	2	1	1	1	1	1	1	1	1	1	1
LG1_651883	G/A	0.06164	0	1	0	0	0	0	0	0	0	0	0	0	0	0	0	0	0	0	0	0	0	1	0	0	0	0	0	0	0	0	0	0	1	0	0	0	0	0	0	0	0	1	0	0	0	0	0
LG1_651918	C/T	0.05479	0	1	0	0	0	0	0	0	0	0	0	0	0	0	0	0	0	0	0	0	0	1	0	0	0	0	0	0	0	0	0	0	0	0	0	0	0	0	0	0	0	1	0	0	0	0	0
LG1_651928	C/G	0.1301	0	1	0	0	0	0	0	0	1	0	0	0	0	1	0	0	0	0	0	1	0	1	0	0	0	1	1	0	0	0	0	0	1	0	0	0	0	0	1	0	1	1	0	0	0	0	0
LG1_651949	A/G	0.226	1	0	0	1	1	0	1	1	1	1	1	0	2	1	0	1	1	1	1	0	0	0	0	0	1	0	0	0	1	1	1	0	0	1	1	0	0	1	0	1	0	0	1	1	1	0	0
LG1_652090	G/A	0.2329	1	0	0	1	1	1	1	0	0	1	0	1	1	0	1	1	1	1	1	0	0	0	0	1	1	0	0	0	1	1	1	0	0	1	1	0	0	1	0	1	0	0	0	1	1	1	0
LG1_652155	T/G	0.3767	1	1	1	1	1	1	1	1	0	1	1	1	0	1	0	1	0	1	0	1	1	1	1	1	1	1	1	1	1	0	1	1	1	1	1	1	0	1	1	1	1	1	0	0	0	1	1
LG1_652181	T/C	0.06164	0	0	0	0	0	0	0	0	0	0	0	0	0	1	0	0	0	0	0	0	0	0	0	0	0	0	1	0	0	0	0	0	0	0	0	0	0	0	1	0	0	1	0	0	0	0	0
LG1_652206	T/C	0.1301	0	0	0	1	1	0	1	0	0	1	1	0	0	1	0	0	0	0	0	0	0	0	0	0	0	1	1	0	0	1	0	0	1	1	0	1	0	0	1	0	0	0	0	0	0	0	0
LG1_652302	C/A	0.274	1	1	1	0	1	1	0	1	1	2	1	1	0	1	0	1	1	1	0	1	1	0	0	0	1	1	1	1	0	0	0	0	1	0	0	1	0	0	1	1	0	0	1	0	0	1	1
LG1_652372	T/G	0.3973	1	1	1	0	1	1	1	1	1	1	1	1	0	1	1	1	1	1	0	1	1	1	0	1	1	1	1	1	1	0	1	1	1	1	1	1	0	0	1	1	0	1	1	0	1	1	1
LG1_652462	G/C	0.4932	2	0	1	1	1	1	2	0	0	1	1	0	0	0	2	1	0	0	2	0	1	1	2	1	0	1	0	1	2	2	2	1	0	2	1	1	0	0	0	0	1	0	2	2	1	2	1
LG1_657569	T/A	0.137	1	0	0	0	0	1	0	1	0	0	0	0	0	0	0	1	0	0	0	0	0	1	1	1	0	0	0	0	0	0	0	1	0	0	0	1	0	0	0	0	0	0	0	0	0	0	0
LG1_657588	G/A	0.1164	1	0	0	0	0	0	0	0	0	0	0	0	0	0	0	1	0	0	0	0	0	1	1	1	0	0	0	0	0	0	0	1	0	0	0	1	0	0	0	0	1	0	0	0	0	0	0
LG1_657851	G/A	0.2397	1	1	1	0	1	1	0	1	0	0	0	0	0	0	0	0	0	1	2	1	0	1	1	1	0	0	1	0	1	0	0	2	1	1	0	1	0	0	1	0	0	1	1	0	0	0	1
LG1_657918	G/A	0.411	1	1	0	0	0	2	1	1	0	1	1	0	0	1	1	0	0	1	1	1	1	2	1	1	0	0	1	1	1	1	1	2	1	1	0	2	0	1	1	0	1	1	1	1	0	1	1
LG1_657971	A/G	0.4795	2	1	1	0	1	2	1	2	0	1	1	0	0	1	1	0	1	1	1	1	1	2	1	2	0	0	1	1	1	1	1	2	2	0	1	2	0	1	1	0	1	1	2	0	1	1	1
LG1_658008	A/G	0.4932	2	1	1	0	1	2	1	2	0	1	1	0	0	1	1	0	1	1	1	1	1	2	1	2	0	1	1	2	1	1	1	2	1	0	1	2	0	1	1	0	1	1	2	1	0	1	1
LG1_658783	A/G	0.3767	1	1	1	0	1	1	1	1	0	0	1	0	0	1	1	0	1	1	1	1	1	1	1	1	0	1	1	1	1	1	0	1	1	1	1	1	0	1	1	0	1	1	1	1	0	1	1
LG1_658833	G/T	0.4315	1	1	1	1	1	1	1	0	0	0	1	1	0	0	1	0	0	1	2	1	1	1	1	1	0	1	1	1	1	1	0	1	1	1	1	2	0	1	1	0	1	1	1	1	0	1	1
LG1_658872	A/T	0.4795	1	1	1	1	1	1	1	2	1	2	1	1	1	1	1	1	2	1	0	1	1	1	1	0	1	0	1	1	1	1	2	1	1	1	1	0	2	1	1	2	1	1	1	1	2	1	1
LG1_658966	A/G	0.05479	0	0	0	0	0	1	1	0	0	0	0	0	0	0	0	0	1	0	0	0	0	0	0	0	0	0	0	0	0	0	0	0	0	0	0	0	0	0	1	0	0	0	0	0	0	1	0
LG1_662719	A/G	0.09589	1	0	0	0	0	0	0	0	0	0	0	1	0	0	0	0	0	1	0	0	0	0	0	1	1	0	0	0	0	0	1	0	0	1	0	0	0	0	0	0	0	0	1	0	0	1	1
LG1_662956	A/G	0.2671	0	1	1	1	1	1	1	1	0	0	1	1	1	0	0	0	0	0	1	1	1	0	1	1	0	0	0	0	1	1	1	1	1	1	0	0	0	1	0	0	0	0	1	2	0	1	1
LG1_662974	C/G	0.06164	0	0	0	0	0	0	0	0	0	0	0	0	0	0	0	0	0	0	1	0	0	0	0	1	0	0	0	0	0	1	0	0	0	1	0	0	0	0	0	0	0	0	0	1	0	0	1
LG1_663032	C/A	0.06849	0	0	0	0	0	1	0	1	0	0	0	0	0	0	1	0	0	0	1	0	0	0	0	1	0	0	0	0	0	1	0	0	0	1	0	0	0	0	0	0	0	0	0	0	0	0	0
LG1_668903	G/A	0.1712	0	1	1	0	0	0	0	1	0	0	1	0	0	1	0	0	0	1	0	1	1	0	0	1	0	1	1	1	0	0	1	0	1	1	0	1	0	0	1	0	0	1	0	0	0	0	0
LG1_672617	A/G	0.06164	0	0	0	0	0	0	0	0	0	0	0	0	0	0	1	0	0	0	1	0	0	0	0	0	0	0	0	0	0	0	0	0	0	0	0	0	0	0	0	0	0	0	0	1	0	0	0
LG1_681637	C/T	0.3836	2	1	1	1	1	2	2	1	0	1	1	1	0	0	0	2	0	1	0	1	0	1	1	2	1	0	0	1	1	1	2	1	0	2	1	0	0	0	0	1	0	0	2	0	1	2	2
LG1_690232	G/A	0.2534	0	0	0	1	0	0	0	0	1	0	0	1	1	0	2	1	1	0	2	0	0	0	1	0	1	0	0	0	1	1	0	0	0	0	0	0	2	1	0	1	0	0	0	2	1	0	0
LG1_693860	C/T	0.3014	0	0	0	2	0	0	0	0	1	0	0	0	1	0	2	0	0	0	2	0	0	0	1	0	1	0	0	0	1	1	0	0	0	0	1	0	2	1	0	1	1	0	0	2	1	0	0
LG1_713550	G/A	0.2808	0	0	0	1	0	0	0	0	1	0	0	2	1	0	2	1	1	0	2	0	0	0	1	0	1	0	0	0	1	1	0	0	0	0	1	0	2	1	0	2	0	0	0	2	2	0	0
LG1_715916	C/A	0.1027	0	0	0	2	0	0	0	0	1	0	0	1	2	0	0	2	0	0	0	0	0	0	0	0	1	0	0	0	0	0	0	0	0	0	1	0	0	0	0	0	0	0	0	0	1	0	0
LG1_720219	G/C	0.2945	0	1	1	0	1	0	0	1	1	0	1	0	0	2	0	0	2	1	0	1	1	0	0	0	0	1	2	1	0	0	0	1	2	0	0	1	0	1	2	0	1	2	0	0	0	0	0
LG1_723464	T/C	0.4589	2	1	1	1	1	2	2	2	1	1	1	1	2	0	0	1	0	0	0	2	1	1	1	2	1	2	0	1	1	1	2	1	1	2	1	1	0	0	0	1	0	0	2	0	1	2	2
LG1_726101	A/T	0.2808	0	0	1	0	1	0	0	1	1	1	1	0	0	2	0	0	1	1	0	1	1	1	0	0	0	1	2	1	0	0	0	1	1	0	0	1	0	1	2	0	1	2	0	0	0	0	0
LG1_730619	T/G	0.4041	0	1	1	2	1	0	0	1	1	2	1	1	1	2	0	1	2	2	0	1	1	1	0	0	1	0	2	1	0	0	0	1	1	0	1	1	0	1	2	1	1	2	0	0	1	0	0
LG1_731490	A/T	0.2055	0	0	0	0	0	0	0	0	0	0	0	0	0	0	2	0	0	0	2	0	0	0	1	0	0	0	0	0	1	1	0	0	0	0	0	0	0	1	0	0	1	0	0	2	0	0	0
LG1_736731	A/T	0.1849	2	0	0	0	0	2	1	0	0	0	0	0	1	0	0	1	0	1	0	0	0	1	0	2	0	0	0	0	0	1	1	0	0	1	0	1	0	0	0	0	0	0	1	0	0	2	1
LG1_736802	T/C	0.4521	1	1	1	1	1	1	1	1	1	1	1	1	1	1	2	1	1	1	1	1	1	1	1	1	1	1	1	1	1	0	0	1	1	0	1	1	1	0	1	1	1	1	1	1	1	1	1
LG1_736916	T/C	0.4863	2	1	1	0	1	1	1	0	1	0	1	2	1	1	0	1	1	2	0	1	1	1	1	1	1	1	1	2	1	0	1	1	1	1	1	1	0	2	1	1	1	1	1	1	1	1	1
LG1_738194	A/G	0.1986	0	0	0	0	0	0	0	0	0	0	0	0	0	0	2	0	0	0	2	0	0	0	1	0	0	0	0	0	2	2	0	0	0	0	1	0	0	1	0	0	0	0	0	2	0	1	0
LG1_738215	G/A	0.2877	0	0	0	1	0	0	0	0	0	0	0	1	0	1	2	0	0	1	2	0	0	0	1	0	0	0	0	0	2	2	0	0	1	1	1	0	0	2	0	0	0	1	0	2	1	1	0
LG1_738323	T/C	0.1233	1	0	0	1	0	1	1	0	0	0	0	1	0	0	0	1	0	0	0	0	0	0	0	1	1	0	0	0	0	0	0	0	0	0	1	0	1	0	0	1	0	0	0	0	1	1	1
LG1_738338	G/A	0.2877	0	0	0	1	0	1	0	0	0	1	0	1	0	1	0	1	0	1	1	1	1	1	1	1	1	0	0	0	1	1	1	0	0	0	1	0	1	1	0	1	1	0	0	0	1	1	1
LG1_738400	C/A	0.08219	0	0	0	0	0	0	0	0	0	0	0	1	0	0	0	0	0	0	1	0	0	0	0	0	0	0	0	0	1	1	0	0	0	0	0	0	0	1	0	0	0	0	0	1	1	0	0
LG1_738443	C/T	0.07534	0	0	0	1	0	0	0	0	0	0	0	1	0	0	0	0	0	0	0	0	0	0	0	0	0	0	0	0	1	0	0	0	0	0	0	0	0	1	0	0	0	1	0	0	0	0	0
LG1_738484	C/T	0.1027	0	0	0	0	0	0	0	0	0	0	0	0	0	0	1	0	0	0	2	0	0	0	1	0	0	0	0	0	1	0	0	0	0	0	0	0	0	1	0	0	0	0	0	1	0	0	0
LG1_753999	T/C	0.08219	0	0	0	0	0	0	0	0	0	0	0	1	0	0	0	2	1	0	0	0	0	0	0	0	1	0	0	0	0	0	0	0	0	0	1	0	2	0	0	1	0	0	0	0	0	0	0
LG1_758018	C/T	0.2192	0	0	0	0	0	0	1	0	1	0	0	0	1	0	1	0	0	0	2	0	0	0	0	0	1	0	0	1	1	1	0	1	0	0	1	0	1	0	0	0	1	1	0	1	1	0	0
LG1_758042	C/T	0.2397	1	1	1	0	1	1	1	2	0	1	1	0	1	1	0	1	1	1	0	1	1	0	0	0	1	1	1	0	0	0	1	0	0	1	0	1	1	0	1	1	0	0	0	0	1	0	1
LG1_758090	G/C	0.3493	1	1	1	0	1	1	1	2	1	0	1	0	1	1	1	1	1	1	0	0	1	1	1	0	1	1	1	0	1	0	1	0	1	1	0	1	1	1	1	1	1	1	0	0	1	0	1
LG1_758104	C/T	0.05479	0	1	0	0	0	0	0	1	0	0	0	0	0	1	0	0	0	0	0	0	0	0	0	0	0	1	0	0	0	0	0	0	0	0	0	0	0	0	1	0	0	0	0	0	0	0	0
LG1_758129	T/A	0.2055	1	1	1	0	1	1	1	1	0	0	0	0	0	1	1	0	1	0	0	0	1	1	0	0	1	1	1	0	0	0	1	0	0	1	0	1	0	0	1	0	0	0	0	0	1	0	1
LG1_758155	G/A	0.4384	1	0	1	1	1	1	1	0	1	1	0	0	1	1	1	1	2	1	1	0	1	1	2	1	0	1	1	1	1	1	1	0	1	1	1	1	1	1	0	1	1	1	1	1	1	1	1
LG1_758165	A/G	0.5	1	0	1	1	1	1	0	1	1	1	1	1	1	1	0	1	1	1	2	2	1	1	2	1	1	1	0	1	2	1	1	1	2	1	2	1	1	1	0	1	1	1	1	2	1	2	1
LG1_758219	T/C	0.08219	0	1	0	0	0	0	0	0	0	0	0	0	0	1	1	0	0	0	0	0	0	0	0	0	1	1	0	0	0	0	0	0	0	0	0	1	0	0	1	0	0	0	0	0	1	0	0
LG1_758234	A/C	0.06164	0	0	1	0	0	0	0	0	0	0	0	0	0	1	1	0	0	0	0	0	0	0	0	0	0	0	0	0	0	0	0	0	0	0	0	1	0	0	1	0	0	0	0	0	1	0	0
LG1_758267	A/C	0.1027	0	1	1	0	1	1	0	0	0	0	0	0	0	1	1	0	0	0	0	0	0	0	0	0	1	0	1	0	0	0	0	0	0	0	0	1	0	0	1	0	0	0	0	0	1	0	0
LG1_758317	A/T	0.2397	0	1	1	0	1	1	0	1	0	0	0	0	1	1	1	1	1	0	0	1	0	1	0	0	1	1	1	1	0	0	0	1	1	0	0	1	1	1	1	1	1	0	0	0	1	0	0
LG1_758335	A/G	0.3151	0	1	1	0	1	1	0	1	0	0	1	0	1	1	1	1	1	0	1	1	0	1	1	0	1	1	1	1	0	0	0	1	1	0	0	1	1	1	1	1	1	0	1	1	1	0	0
LG1_758356	A/G	0.2055	0	1	0	1	1	0	1	0	1	0	0	1	0	0	0	0	0	0	0	0	1	0	0	1	1	0	0	1	1	1	1	0	0	1	1	1	0	0	1	1	0	1	0	0	0	0	1
LG1_758404	C/A	0.4521	1	1	2	0	1	2	1	1	0	1	1	1	1	2	1	1	2	1	1	1	1	1	1	0	1	1	1	1	0	1	0	1	1	1	1	1	1	1	1	1	1	0	1	1	1	0	1
LG1_758420	T/G	0.3014	1	1	1	1	1	1	1	0	1	0	0	1	0	1	1	0	0	1	0	0	1	1	0	1	1	1	1	1	0	1	1	0	0	1	0	1	1	0	1	1	1	1	0	0	1	1	1
LG1_758518	T/G	0.5	1	1	1	1	1	1	1	1	1	1	1	1	1	1	1	2	1	1	1	1	1	1	1	1	2	1	1	1	1	1	1	1	1	2	1	1	1	1	0	1	1	1	1	1	2	1	2
LG1_758534	C/T	0.4863	1	1	1	1	1	1	1	1	1	1	1	1	1	1	1	1	1	1	1	1	1	1	1	1	2	1	1	1	1	1	1	1	1	2	1	1	1	1	1	1	1	1	1	1	1	1	2
LG1_758589	A/G	0.2192	0	0	0	0	0	0	0	0	0	1	0	1	1	1	0	0	1	1	0	1	0	1	0	0	0	0	0	0	1	1	0	0	1	0	1	0	0	1	0	0	0	1	0	1	0	0	0
LG1_758704	C/T	0.4726	0	1	1	1	1	1	1	1	1	1	1	1	1	1	1	1	1	1	1	1	1	1	1	1	0	1	1	1	1	1	0	1	1	1	1	1	0	1	1	1	1	1	1	2	0	1	0
LG1_758782	T/A	0.4041	1	0	0	1	1	1	1	1	1	1	1	1	1	0	1	1	0	1	1	0	1	0	1	1	1	1	0	1	1	1	1	1	0	2	1	1	1	0	1	2	1	0	1	0	1	1	1
LG1_758797	G/A	0.1233	0	0	0	0	0	0	0	0	0	1	1	0	0	1	0	0	1	0	0	1	0	0	1	0	0	0	0	0	0	0	0	0	0	0	0	0	0	1	0	0	0	0	0	1	0	0	0
LG1_758842	T/A	0.1301	1	0	0	1	1	0	1	0	1	0	0	0	0	0	1	0	0	0	0	0	0	0	0	0	0	0	0	0	0	0	0	0	0	1	0	1	1	0	1	1	0	0	0	0	0	0	0
LG1_758855	A/G	0.06164	0	0	0	0	0	0	1	0	1	0	0	0	0	0	0	0	0	0	0	0	0	0	0	0	0	0	0	0	0	0	0	0	0	0	0	0	1	0	0	0	0	0	0	0	0	0	0
LG1_758920	T/C	0.1712	1	0	0	0	0	0	1	0	0	0	0	1	0	0	1	0	0	0	1	0	0	0	0	1	1	0	0	0	1	1	0	0	0	1	1	0	0	0	0	1	0	0	0	1	1	0	1
LG1_758942	C/T	0.1027	0	0	1	0	0	0	0	1	0	0	1	0	1	1	0	0	0	1	0	0	1	1	0	0	0	0	1	1	0	0	0	0	0	0	0	1	1	0	1	1	0	0	0	0	0	0	0
LG1_758960	T/A	0.2466	0	0	0	1	1	0	0	1	1	1	1	1	0	1	1	1	1	1	0	1	0	0	1	0	0	1	0	0	0	0	1	1	1	0	0	0	1	1	0	0	0	0	1	1	1	1	0
LG1_760241	A/C	0.2534	0	1	0	0	0	0	1	0	0	0	0	1	1	0	2	0	0	0	1	0	0	0	0	0	1	0	0	0	1	2	1	0	0	1	1	0	2	0	0	1	0	1	0	1	1	1	0
LG1_760316	C/T	0.4315	1	1	0	1	0	1	1	1	1	1	0	1	1	0	1	1	1	1	2	1	1	1	1	2	1	0	0	1	1	1	1	1	1	1	1	0	1	1	0	1	0	1	1	2	2	1	1
LG1_760341	A/G	0.1027	0	0	1	1	0	0	0	0	0	0	0	0	0	0	1	1	1	0	0	0	0	0	0	0	0	0	0	0	0	0	0	0	0	0	0	0	0	0	1	0	0	0	0	1	0	0	0
LG1_760382	T/C	0.2808	1	0	1	0	0	1	1	0	1	1	0	1	1	0	1	1	0	1	1	0	0	0	1	1	1	0	0	1	0	1	0	0	0	1	1	0	1	0	0	1	0	0	1	1	1	1	1
LG1_760443	G/A	0.4932	1	1	1	1	1	1	1	1	1	1	1	1	1	2	1	1	1	1	1	1	1	1	1	1	1	1	1	1	1	1	1	1	1	1	1	1	1	1	1	1	1	1	1	1	1	1	1
LG1_760504	T/A	0.137	0	0	0	0	0	0	0	0	0	0	0	0	1	0	1	1	0	0	1	0	0	0	1	0	1	0	0	0	0	0	0	0	0	0	1	0	1	0	0	1	0	0	1	1	1	1	1
LG1_760682	A/C	0.05479	0	1	0	0	0	0	0	0	0	0	0	0	0	0	0	0	0	0	0	1	1	0	0	0	0	1	0	0	1	0	0	0	0	0	0	1	0	0	0	0	0	0	0	0	0	0	0
LG1_760703	T/C	0.06164	0	0	0	0	0	0	0	0	0	0	0	0	0	0	1	0	0	0	0	0	0	0	0	0	0	0	0	0	0	0	0	0	0	0	0	0	0	0	0	0	1	0	0	1	0	0	0
LG1_760716	G/C	0.4795	1	1	1	1	1	1	1	1	1	1	1	1	1	1	1	1	1	1	1	1	1	1	1	1	1	1	1	1	1	1	1	1	1	1	1	1	0	1	1	0	1	1	1	1	1	1	1
LG1_768481	A/G	0.1096	0	0	0	0	0	0	0	0	0	0	0	0	0	0	2	0	0	0	2	0	0	1	0	0	0	0	0	0	0	1	0	0	0	0	0	0	0	1	0	0	0	0	0	2	0	0	0
LG1_768498	G/T	0.2945	1	1	1	1	1	0	2	0	2	1	0	0	1	0	0	1	0	0	0	1	1	0	1	2	1	1	0	1	1	1	2	0	1	1	1	0	0	0	0	1	0	1	1	0	1	1	2
LG1_768618	C/T	0.3288	1	1	0	1	1	1	1	0	1	0	1	1	1	0	0	1	1	1	0	1	1	1	0	1	1	1	0	1	1	1	1	1	1	1	1	0	2	0	0	1	0	1	1	0	1	1	1
LG1_768686	A/T	0.2192	1	1	0	1	0	1	1	1	1	0	0	1	1	0	0	1	0	1	0	1	0	0	0	1	1	1	0	1	0	0	1	0	0	1	1	0	2	0	0	1	0	1	1	0	1	1	1
LG1_768739	A/G	0.3288	1	1	1	1	1	1	1	1	1	1	1	1	1	0	0	1	1	1	0	1	1	1	0	1	1	1	0	1	1	0	1	0	1	1	1	0	2	0	1	1	0	1	1	0	1	1	1
LG1_768933	G/T	0.4178	1	1	1	1	1	1	1	1	1	1	1	1	0	1	0	1	1	1	0	1	1	1	1	1	0	1	1	1	1	1	1	1	1	1	1	1	0	1	1	0	1	1	1	0	1	1	1
LG1_768959	T/G	0.2329	0	1	1	0	1	0	0	1	0	1	1	0	0	1	0	0	1	1	0	1	1	1	0	0	0	1	1	1	0	0	0	1	1	0	0	1	0	1	1	0	1	1	0	0	0	0	0
LG1_768970	A/C	0.1233	0	0	0	0	0	0	0	0	0	0	0	0	0	0	2	0	0	0	2	0	0	0	1	0	0	0	0	0	0	0	0	0	0	0	0	0	0	0	0	0	0	0	0	2	0	0	0
LG1_769041	T/A	0.1438	0	1	1	0	0	0	0	0	0	0	0	0	0	1	0	0	2	0	0	1	0	0	0	0	0	1	1	0	0	0	0	1	0	0	0	1	1	0	1	0	0	0	0	0	0	0	0
LG1_769058	G/A	0.4452	1	1	1	0	1	1	1	1	1	1	1	1	1	1	1	0	1	1	0	1	1	1	1	1	1	1	1	1	1	1	1	1	1	1	1	2	0	1	1	0	2	2	1	1	1	1	1
LG1_769106	A/G	0.1986	0	0	0	1	0	0	0	0	0	0	0	1	0	0	2	0	0	0	2	0	0	0	0	0	0	0	0	0	1	1	0	1	0	0	0	0	1	1	0	1	0	0	0	1	0	0	0
LG1_769185	A/C	0.4521	1	1	1	0	1	2	1	1	1	1	1	1	1	1	1	1	1	1	2	1	1	1	1	1	1	1	1	1	1	2	1	0	1	1	1	1	0	1	1	0	1	1	1	2	1	1	1
LG1_769223	T/G	0.4863	1	1	1	1	1	1	1	1	1	1	1	1	1	1	1	1	1	1	0	1	1	1	1	1	1	1	1	1	0	0	1	1	1	1	1	1	2	1	1	1	1	1	1	0	1	1	1
LG1_769557	C/A	0.1301	0	0	0	1	0	0	0	0	1	0	0	0	0	0	1	0	0	0	0	0	0	0	1	1	0	0	0	0	1	1	0	0	0	0	0	0	0	0	0	0	0	0	0	1	1	0	1
LG1_769817	C/A	0.3493	1	1	1	1	1	0	0	1	0	1	1	1	0	1	1	0	1	1	1	1	1	1	1	0	0	1	1	1	0	1	0	1	1	0	0	0	0	1	1	0	1	1	0	1	0	1	0
LG1_769925	G/T	0.1849	0	1	0	1	0	0	0	0	0	0	0	0	1	0	1	0	0	0	1	0	0	0	1	0	0	0	1	1	0	0	0	1	0	0	0	0	0	1	1	0	1	1	0	1	0	0	0
LG1_770005	G/T	0.2603	0	1	1	0	0	0	0	0	0	0	1	0	1	1	1	0	1	1	1	0	0	0	1	0	0	0	1	1	0	0	0	1	1	0	0	1	0	1	1	0	0	1	0	1	0	0	0
LG1_770067	A/T	0.06849	0	0	0	0	0	0	1	0	1	0	0	1	0	0	0	1	0	0	0	0	0	0	0	1	0	0	0	0	0	0	1	0	0	1	0	0	0	0	0	0	0	0	0	0	0	1	1
LG1_770125	T/G	0.363	1	1	1	1	1	1	1	1	0	1	1	1	0	1	0	1	1	1	0	1	0	0	0	1	1	1	1	1	1	1	1	1	1	1	0	0	0	1	1	0	0	1	1	0	1	1	0
LG1_777748	A/C	0.05479	0	1	0	0	1	0	0	0	0	0	0	0	0	0	0	0	0	0	0	0	1	0	0	1	0	0	0	0	0	0	1	0	0	0	0	0	0	0	0	0	0	0	0	0	0	0	0
LG1_777930	T/C	0.4452	1	1	1	1	1	1	1	1	1	1	1	1	1	1	1	1	1	1	1	1	1	1	1	1	1	1	1	1	1	0	1	1	1	1	1	1	0	1	1	1	1	1	0	1	1	1	1
LG1_782088	A/G	0.2397	0	1	0	0	0	0	0	1	0	0	1	0	0	1	1	0	0	0	1	1	1	1	0	0	0	1	1	1	0	1	0	1	0	0	0	1	0	1	1	0	1	1	0	1	0	0	0
LG1_782358	C/A	0.1644	0	0	0	0	0	1	2	0	1	0	0	1	0	0	2	0	0	0	1	0	0	0	1	1	0	0	0	0	1	1	1	0	0	1	0	0	0	0	0	0	0	0	0	2	0	1	1
LG1_782572	G/A	0.411	1	1	1	1	0	1	0	1	1	1	1	1	1	1	1	1	2	0	2	0	1	0	1	0	1	1	1	1	1	1	1	0	1	1	1	0	1	1	1	1	1	0	1	1	1	1	1
LG1_782602	A/T	0.05479	0	1	1	0	0	0	0	0	0	1	0	0	0	0	0	0	0	0	0	0	1	0	0	0	0	0	0	0	0	0	0	0	0	1	0	0	0	0	0	0	0	0	0	0	0	0	1
LG1_782797	C/T	0.3082	1	1	1	0	1	1	1	0	0	1	1	1	0	1	0	0	0	1	0	1	1	1	0	1	0	1	1	1	1	0	1	1	1	0	0	1	1	0	1	0	1	1	1	0	0	0	0
LG1_782832	T/A	0.1027	0	0	0	1	0	0	0	0	0	0	0	0	1	0	2	0	0	0	1	0	0	0	1	0	1	0	0	0	0	0	0	0	0	0	0	0	1	0	0	1	0	0	0	1	1	0	0
LG1_782895	A/G	0.08904	0	0	0	1	0	0	0	0	0	0	0	0	0	0	0	0	0	0	1	0	0	0	1	0	1	0	0	0	0	1	0	0	0	0	0	0	1	0	0	0	0	0	0	1	0	0	0
LG1_793400	T/C	0.3151	1	1	1	1	1	1	2	2	2	1	1	0	0	0	0	1	0	0	0	1	1	0	1	2	1	1	0	1	1	1	2	0	2	2	1	0	0	0	0	1	0	1	1	0	1	2	2
LG1_793801	A/G	0.1712	0	0	0	0	0	0	0	0	0	0	0	0	0	0	2	0	0	0	2	0	0	0	1	0	0	0	0	0	2	1	0	0	0	0	0	0	0	2	0	0	0	0	0	2	0	0	0
LG1_794939	G/A	0.226	0	0	0	1	0	0	0	0	0	0	0	1	1	0	2	1	1	0	2	0	0	0	1	0	1	0	0	0	1	0	0	0	0	0	1	0	1	1	0	2	0	0	0	2	1	0	0
LG1_805879	T/A	0.07534	0	0	0	1	0	0	0	0	0	0	0	2	1	0	0	1	1	0	0	0	0	0	0	0	1	0	0	0	0	0	0	0	0	0	1	0	0	0	0	0	0	0	0	0	0	0	0
LG1_810563	G/A	0.1233	1	0	0	0	0	2	0	0	0	0	0	0	0	0	0	0	0	0	0	0	0	1	0	0	0	0	0	0	0	0	0	1	0	0	0	1	1	0	0	0	0	0	1	0	0	0	0
LG1_810706	A/C	0.1301	0	0	0	0	0	0	0	0	0	0	0	0	0	0	2	0	0	0	2	0	0	0	1	0	0	0	0	0	1	0	0	0	0	0	0	0	0	1	0	0	0	0	0	2	0	0	0
LG1_818305	T/A	0.1164	0	0	0	0	0	0	0	0	0	0	0	0	0	0	0	0	1	0	1	0	0	0	0	0	0	0	0	0	0	0	0	1	0	0	0	1	0	0	1	0	1	0	0	0	0	0	0
LG1_818374	T/C	0.3151	1	0	1	1	1	1	2	1	2	1	1	1	1	0	0	1	0	1	0	0	1	0	1	2	1	1	0	1	1	1	2	0	1	2	1	0	1	0	0	0	0	0	1	0	1	2	2
LG1_818546	G/A	0.1918	0	0	0	0	0	0	0	0	0	0	0	0	0	1	1	0	1	0	1	0	1	0	0	0	1	0	1	0	0	0	0	1	0	0	0	0	0	1	1	1	0	0	0	1	0	0	0
LG1_818574	C/T	0.1644	0	0	0	0	0	0	0	0	0	0	0	0	0	1	1	0	1	0	1	0	1	0	0	0	0	0	1	0	0	0	0	1	0	0	0	0	0	1	1	1	0	0	0	1	0	0	0
LG1_818646	G/A	0.06164	0	0	0	0	0	0	1	0	1	0	0	1	0	0	0	0	0	0	0	1	0	0	0	1	0	0	0	0	0	0	0	0	0	1	0	0	0	0	0	0	0	0	0	0	0	1	1
LG1_818722	G/A	0.1918	1	1	1	0	0	1	1	1	1	0	1	0	1	1	0	1	0	1	0	1	0	0	0	1	0	0	0	1	1	0	1	0	1	1	0	0	0	0	0	0	0	1	1	0	0	2	2
LG1_818752	G/A	0.08219	0	0	0	0	0	0	0	0	0	0	0	0	0	0	1	0	0	0	1	0	0	1	0	0	0	0	0	0	0	0	0	0	0	0	0	1	0	1	1	0	0	0	0	1	0	0	0
LG1_818818	G/T	0.1301	1	1	0	0	0	0	1	1	1	0	0	1	1	0	0	0	0	0	0	1	0	0	0	1	0	0	0	1	0	0	0	0	1	1	1	0	0	0	0	0	0	1	0	0	0	1	1
LG1_818839	G/T	0.1918	0	0	0	0	0	1	0	0	0	0	0	0	0	1	1	1	1	0	1	0	0	1	0	0	0	0	1	0	0	0	0	1	0	0	0	1	1	1	0	0	0	0	0	1	0	0	0
LG1_818855	C/T	0.08219	0	0	0	1	0	0	1	1	1	0	0	0	0	0	0	0	0	0	0	0	0	0	0	1	0	0	0	0	0	0	2	0	0	2	0	0	1	0	0	0	0	0	0	0	0	1	1
LG1_818896	A/C	0.06164	0	0	0	0	0	0	0	0	1	0	0	1	1	0	0	0	0	0	1	0	0	0	0	1	0	0	0	0	0	0	0	0	0	0	1	0	0	0	0	1	0	0	0	0	0	0	1
LG1_818956	C/T	0.05479	0	0	0	1	0	0	0	0	0	0	0	0	1	0	0	1	0	0	1	0	0	0	0	1	0	0	0	0	0	0	0	0	0	0	1	0	0	0	0	0	0	0	0	0	0	0	1
LG1_819112	A/C	0.4726	1	0	1	2	1	1	0	1	0	0	1	1	1	1	1	2	2	1	1	0	1	1	0	0	1	1	2	1	1	1	0	1	0	0	2	1	1	1	1	2	1	1	1	1	2	0	0
LG1_819133	C/T	0.1986	1	1	1	0	1	1	0	0	0	0	0	0	0	1	0	0	0	1	0	0	1	1	0	0	0	1	1	1	0	0	0	1	0	0	0	1	0	0	1	0	0	0	1	0	0	0	0
LG1_819154	A/T	0.3904	1	1	1	1	1	1	2	2	2	1	1	1	1	1	0	0	0	1	0	1	1	1	0	2	0	1	1	1	1	1	2	2	2	1	0	1	1	0	1	0	1	1	1	0	0	2	2
LG1_819180	G/C	0.05479	0	0	0	0	0	0	0	0	0	0	0	0	0	0	1	0	0	0	1	0	0	0	1	0	0	0	0	0	0	0	0	0	0	0	0	0	0	0	0	0	0	0	0	1	0	0	0
LG1_819384	A/G	0.1438	0	0	1	0	0	0	1	0	1	0	0	0	1	0	0	1	0	0	0	1	0	0	0	2	0	0	0	0	1	0	1	0	0	2	1	0	0	0	0	0	1	1	0	0	1	1	1
LG1_819397	G/A	0.4795	1	1	1	1	1	1	0	1	0	1	1	0	0	2	1	0	2	1	1	1	1	2	0	0	0	1	2	1	0	0	0	2	1	0	0	2	1	2	2	0	1	1	1	1	0	0	0
LG1_819415	G/T	0.2603	0	0	1	1	0	0	1	0	1	0	0	2	2	0	1	1	0	0	1	0	0	0	1	1	1	1	0	0	1	1	1	0	0	2	1	0	0	0	0	1	1	0	0	1	1	1	1
LG1_822248	T/G	0.1918	0	1	1	0	1	0	2	1	2	0	1	0	0	0	0	1	0	0	0	0	0	0	0	2	0	0	0	0	1	0	2	0	0	2	1	0	1	0	0	0	0	0	1	0	1	2	2
LG1_822324	C/G	0.1575	0	0	0	0	0	0	0	0	0	0	0	0	0	0	2	0	0	0	2	0	0	0	2	0	0	0	0	0	1	2	0	0	0	0	0	0	0	1	0	0	0	0	0	2	0	0	0
LG1_822343	T/G	0.2877	1	1	1	1	1	1	2	2	2	1	0	1	1	0	0	1	0	1	0	1	0	0	1	2	0	1	0	1	1	0	2	0	0	2	1	0	1	0	0	0	0	1	0	0	1	2	2
LG1_822407	T/C	0.1644	0	0	0	0	0	0	0	0	0	0	0	0	0	1	0	0	1	0	1	0	0	1	0	0	0	0	1	0	0	0	0	1	0	0	0	1	0	1	0	1	0	0	0	1	0	0	0
LG1_822494	C/A	0.1301	0	1	0	1	0	0	1	0	2	0	0	1	0	0	0	0	0	0	0	0	1	0	0	2	0	0	0	0	0	1	2	0	0	1	1	0	0	0	0	0	0	0	0	0	0	2	2
LG1_822518	A/G	0.363	0	0	0	0	1	0	0	0	0	0	0	1	0	1	2	0	1	0	2	1	0	1	1	0	1	1	1	1	2	1	0	1	0	0	0	0	2	2	1	0	0	0	0	2	0	0	0
LG1_822540	C/A	0.2397	0	1	1	0	1	0	0	0	0	1	0	0	0	1	0	0	1	0	0	1	0	1	0	0	0	1	1	1	0	0	0	1	1	0	0	1	0	0	1	0	1	0	0	0	0	0	0
LG1_822852	A/G	0.2877	0	0	0	0	0	0	0	0	0	0	0	0	0	1	2	0	1	0	2	0	0	1	0	0	0	0	1	0	0	0	0	2	0	0	0	1	0	2	2	0	1	0	0	2	0	0	0
LG1_822876	A/G	0.2603	0	0	0	0	0	0	0	0	0	0	0	0	0	1	1	0	1	0	2	0	0	1	0	0	0	0	1	0	0	0	0	2	0	0	0	1	0	2	1	0	0	0	0	2	0	0	0
LG1_823558	C/T	0.3151	1	1	0	1	1	1	2	1	1	0	0	1	0	0	0	1	0	1	0	1	1	0	1	1	1	1	0	1	1	1	1	0	1	1	1	0	0	0	0	1	1	1	0	0	1	2	1
LG1_823571	A/T	0.1027	0	1	0	0	1	1	0	1	1	0	0	0	0	0	0	0	0	0	0	0	0	0	0	1	0	1	0	0	1	0	1	0	0	1	0	0	0	0	0	0	0	1	0	0	0	1	1
LG1_823584	C/G	0.2534	0	1	0	1	1	2	2	1	1	0	1	0	0	0	0	1	0	1	0	1	1	0	1	1	1	0	0	1	1	0	1	0	0	1	1	0	0	0	0	1	0	1	0	0	0	2	1
LG1_823599	G/A	0.2877	1	0	1	0	1	1	1	1	2	1	1	1	1	0	0	1	0	0	0	0	0	0	1	2	1	1	0	1	1	1	2	0	1	2	1	0	0	0	0	1	0	1	1	0	1	2	2
LG1_823673	C/G	0.3014	0	0	0	0	0	0	0	0	0	0	0	0	0	2	2	0	1	0	1	0	0	1	0	0	0	0	2	0	0	0	0	1	0	0	0	2	0	1	2	0	0	0	0	2	0	0	0
LG1_823726	T/C	0.2397	0	0	0	0	0	0	0	0	0	0	0	0	0	1	2	0	2	0	1	0	0	1	0	0	0	0	1	0	0	0	0	1	0	0	0	2	1	1	1	0	0	0	0	1	0	0	0
LG1_823809	A/G	0.05479	0	0	0	0	0	0	0	0	0	0	0	0	0	0	0	0	0	0	0	0	0	0	0	0	0	0	1	0	0	0	0	1	0	0	0	1	0	0	0	0	0	0	0	0	0	0	0
LG1_823880	G/T	0.1096	0	1	0	0	0	1	1	1	1	0	0	1	0	0	0	0	0	0	0	0	0	0	0	1	0	0	0	0	1	0	1	0	1	1	0	0	0	0	0	0	0	1	0	0	0	0	1
LG1_824127	G/A	0.1712	0	1	1	0	1	0	0	0	1	1	1	1	0	0	0	0	0	1	0	1	0	0	0	1	1	1	0	0	0	1	0	1	0	0	0	0	0	0	0	0	0	1	0	0	0	0	0
LG1_824154	C/T	0.05479	0	0	0	0	0	0	0	0	0	0	0	0	0	0	0	0	0	0	0	0	0	1	0	0	0	0	0	0	0	0	0	1	0	0	0	0	0	0	0	0	0	0	0	0	0	0	0
LG1_824217	C/T	0.08219	0	1	0	0	0	0	1	0	1	0	0	0	0	0	0	0	0	1	0	0	0	0	0	1	0	1	0	0	0	0	0	0	0	0	1	0	0	0	0	0	0	0	0	0	0	0	1
LG1_824243	G/A	0.4041	1	1	1	1	1	1	2	2	2	1	1	1	1	0	0	1	0	1	0	1	1	0	1	2	1	1	0	1	1	1	1	0	1	2	1	0	2	0	0	1	1	1	1	0	1	2	2
LG1_824285	A/T	0.3151	1	1	1	1	0	1	1	1	1	0	0	2	1	0	0	2	1	0	0	1	1	0	1	1	1	0	0	0	0	1	1	0	1	1	1	0	2	0	0	1	1	1	0	0	1	1	1
LG1_824399	G/C	0.1096	0	0	0	0	0	0	0	0	0	0	0	0	0	0	2	0	0	0	2	0	0	0	1	0	0	0	0	0	0	1	0	0	0	0	0	0	0	1	0	0	0	0	0	2	0	0	0
LG1_824555	A/T	0.05479	0	0	0	0	0	0	0	1	0	0	0	1	0	0	0	0	0	0	0	0	0	0	1	0	0	0	0	0	1	0	1	0	0	0	0	0	0	0	0	0	0	0	0	0	0	1	0
LG1_824579	A/G	0.07534	0	0	0	0	0	0	0	1	1	0	0	1	0	0	0	0	0	0	0	0	0	0	1	0	0	0	0	0	1	0	1	0	0	1	0	0	0	0	0	0	0	0	1	0	0	1	0
LG1_824608	T/A	0.2603	1	0	0	0	0	0	0	0	0	0	0	0	0	2	0	0	0	1	0	0	1	2	0	0	0	1	2	0	0	0	0	2	0	0	0	2	0	1	2	0	1	0	0	0	0	0	0
LG1_875635	A/T	0.3767	1	0	1	2	1	0	2	1	2	1	1	1	1	0	0	1	0	1	0	1	1	0	1	2	1	1	0	1	1	2	2	0	1	2	1	0	0	0	0	2	1	1	1	0	1	2	2
LG1_875649	T/A	0.05479	0	0	0	0	0	0	0	0	0	0	0	1	1	0	0	1	1	0	0	0	0	0	0	0	1	0	0	0	0	0	0	0	0	0	1	0	0	0	0	0	0	0	0	0	1	0	0
LG1_877078	A/G	0.3493	1	1	1	1	1	1	2	1	2	0	2	1	2	0	0	1	0	1	0	1	1	0	1	2	1	2	0	1	1	1	2	0	1	2	1	0	0	0	0	1	0	1	1	0	1	2	2
LG1_890550	A/G	0.4384	1	1	1	2	1	1	2	2	2	0	1	2	2	0	0	2	1	1	0	1	1	0	1	2	2	1	0	1	1	1	2	0	1	2	2	0	1	0	0	2	1	1	1	0	2	2	2
LG1_898724	G/A	0.08219	0	0	0	1	0	0	0	0	0	0	0	1	1	0	0	1	2	0	0	0	0	0	0	0	0	0	0	0	0	0	0	0	0	0	1	0	1	0	0	1	0	0	0	0	1	0	0
LG1_898740	G/A	0.08904	0	0	0	0	0	1	0	0	0	0	0	0	0	0	0	0	0	0	0	0	0	1	0	0	0	0	0	0	0	0	0	1	0	0	0	1	0	0	0	0	0	0	1	0	0	0	0
LG1_898756	T/A	0.09589	1	0	0	0	0	1	0	0	0	0	0	0	0	0	0	0	0	0	0	0	0	1	0	0	0	0	0	0	0	0	0	1	0	0	0	0	0	0	0	0	0	0	1	0	0	0	0
LG1_905676	A/G	0.4315	1	1	1	2	1	2	2	1	2	1	1	2	2	0	0	2	1	1	0	1	1	0	1	2	2	1	0	1	0	1	2	0	1	2	2	0	1	0	0	2	0	1	1	0	2	2	2
LG1_906598	T/C	0.2877	0	0	1	0	1	0	0	0	0	1	1	0	0	2	0	0	0	1	0	1	1	1	0	0	0	2	2	1	0	0	0	1	1	0	0	1	0	1	2	0	2	1	0	0	0	0	0
LG1_911959	T/C	0.05479	0	0	0	0	0	0	0	0	0	0	0	1	0	0	0	0	2	0	0	0	0	0	0	0	0	0	0	0	0	0	0	1	0	0	0	0	0	0	0	0	0	0	0	0	1	0	0
LG1_911998	C/G	0.1096	0	0	0	0	0	0	0	0	0	0	0	0	0	0	1	0	0	0	1	0	0	0	0	0	0	0	0	0	0	0	0	1	0	0	0	1	0	1	0	0	0	0	0	1	0	0	0
LG1_912189	G/T	0.4726	0	1	0	1	0	1	0	1	1	0	0	2	2	0	2	1	1	0	2	0	0	1	2	1	1	1	0	1	2	2	2	0	1	1	2	0	1	1	0	1	1	0	1	2	2	1	0
LG1_912241	A/G	0.1096	0	0	0	0	0	1	0	0	0	0	0	0	0	0	2	0	0	0	0	0	0	1	1	0	0	0	0	0	0	0	0	0	0	0	0	0	0	1	0	0	0	0	0	1	0	0	0
LG1_912268	A/T	0.4452	1	1	0	1	0	2	1	1	1	0	0	0	1	0	2	0	0	0	2	0	0	2	2	1	1	1	0	0	2	2	1	1	0	0	1	1	0	1	0	0	0	1	2	2	0	1	1
LG1_912292	T/C	0.1164	1	0	0	0	0	0	0	0	0	0	0	0	0	0	0	0	0	0	1	0	0	0	1	0	0	1	0	0	1	1	0	0	0	0	1	1	0	0	0	0	0	0	0	0	0	1	0
LG1_912404	A/C	0.05479	0	0	0	0	0	0	0	0	0	0	0	0	1	0	0	1	0	0	0	0	0	0	0	0	0	0	0	0	0	0	0	0	0	0	0	0	2	0	0	1	0	0	0	0	1	0	0
LG1_912420	G/A	0.1233	0	0	0	0	0	0	0	0	0	0	0	0	0	0	2	0	0	0	2	0	0	0	1	0	0	0	0	0	1	1	0	0	0	0	0	0	0	1	0	0	0	0	0	2	0	0	0
LG1_912432	A/C	0.1301	0	0	0	1	0	0	0	0	0	0	0	0	2	0	0	1	2	0	0	0	0	0	0	0	1	0	0	0	0	0	0	0	0	0	1	0	2	0	0	2	0	0	0	0	1	0	0
LG1_912505	G/A	0.1781	1	0	0	0	0	0	0	0	0	0	0	0	0	0	2	0	0	0	2	0	0	0	1	0	0	0	0	0	1	1	0	1	0	0	0	0	0	0	0	0	0	0	0	2	0	0	0
LG1_912517	A/G	0.05479	0	0	0	0	0	0	0	0	0	0	0	0	0	0	0	0	0	0	1	0	0	0	0	0	0	0	0	0	0	0	0	0	0	0	0	0	0	0	0	0	0	0	0	0	0	0	1
LG1_912551	A/G	0.411	1	0	0	1	0	1	0	0	0	0	0	1	1	0	2	1	2	0	2	0	0	2	2	1	2	0	0	0	2	1	0	2	0	0	1	1	2	1	0	2	0	0	1	2	1	0	1
LG1_912595	C/T	0.3973	1	0	0	1	0	1	1	0	0	1	0	0	0	0	2	0	0	0	2	0	0	2	2	1	1	0	0	1	2	2	1	2	0	0	0	2	0	1	0	1	0	0	1	2	0	1	1
LG1_912860	G/A	0.1849	1	0	0	0	0	1	1	1	1	0	0	0	0	0	1	0	1	1	0	0	0	1	1	0	0	0	0	0	0	1	1	0	0	1	0	0	0	0	0	0	0	0	1	0	0	1	1
LG1_912916	T/C	0.1986	1	0	0	0	0	0	1	1	1	0	0	0	0	0	0	0	1	1	0	1	0	1	1	1	0	0	0	0	1	1	1	0	0	1	0	0	1	0	0	0	0	0	1	0	0	1	1
LG1_913006	T/A	0.2123	0	1	0	0	1	0	0	0	0	1	0	0	0	2	0	0	0	0	0	0	1	1	0	0	0	1	2	1	0	0	0	0	1	0	0	1	0	1	2	0	1	1	0	0	0	0	0
LG1_913039	C/T	0.1644	0	0	0	0	0	0	1	0	0	0	0	1	0	0	1	0	0	0	0	1	0	0	1	1	0	0	0	0	1	0	1	0	0	1	0	0	0	0	0	0	0	1	0	1	0	1	1
LG1_913069	A/G	0.2534	1	0	0	0	1	1	1	1	0	0	0	1	0	0	1	0	0	0	1	0	0	1	1	1	0	0	0	0	1	0	1	1	0	1	0	1	0	0	0	0	0	0	2	1	0	0	1
LG1_913186	T/C	0.1986	1	0	0	0	0	1	1	0	1	0	0	0	0	0	1	0	0	0	0	1	0	0	1	1	0	0	0	0	1	1	1	0	0	1	0	0	0	0	0	0	0	1	1	1	0	1	1
LG1_913474	C/T	0.1233	0	0	0	0	0	0	1	1	1	0	1	0	1	0	0	1	0	1	0	0	0	0	0	0	1	0	0	0	0	0	1	0	1	1	0	0	0	0	0	0	0	0	0	0	1	1	1
LG1_913519	G/T	0.226	0	2	0	1	1	0	1	0	1	0	0	0	0	0	1	1	0	0	1	1	1	0	1	1	0	1	0	0	1	1	1	0	0	2	0	0	1	1	0	1	0	0	0	1	0	1	1
LG1_921863	T/C	0.4726	2	1	1	1	1	2	2	1	2	1	1	1	1	0	0	1	0	1	0	1	1	1	1	2	1	1	0	1	1	1	2	1	1	2	1	1	0	0	0	1	1	1	2	0	1	2	2
LG1_942734	C/T	0.08904	0	1	0	0	0	0	0	0	0	0	0	0	0	0	0	0	0	0	0	1	0	0	0	0	1	0	0	0	1	0	0	0	0	0	1	0	0	1	0	0	1	1	0	1	0	0	0
LG1_943174	G/T	0.4726	1	1	1	1	1	1	1	1	0	1	1	1	1	1	1	1	1	1	1	1	1	1	1	1	1	1	1	1	1	1	1	1	1	1	1	1	1	1	1	1	1	1	1	1	1	1	1
LG1_943248	C/A	0.4658	1	1	1	1	1	1	1	1	1	1	1	1	1	1	1	1	1	0	0	1	1	1	0	1	1	1	1	1	1	1	0	1	1	1	1	1	1	1	1	0	1	1	1	1	0	0	0
LG1_944020	G/A	0.2397	1	0	0	1	0	1	1	1	0	0	0	1	0	0	0	0	1	1	0	0	1	0	1	0	1	0	1	1	1	1	1	0	0	1	0	1	1	1	1	1	0	0	1	0	1	1	1
LG1_944503	T/A	0.2877	1	1	0	1	0	1	1	1	0	0	1	0	1	0	0	1	1	1	1	1	0	1	1	1	1	0	0	0	1	1	1	1	1	0	1	0	1	1	0	1	0	0	0	1	1	1	1
LG1_944538	A/G	0.08219	0	0	1	0	0	0	0	0	1	1	0	0	0	0	0	0	0	0	0	0	0	0	0	0	0	0	0	1	0	0	0	1	0	1	0	1	0	0	0	0	0	0	0	0	0	0	0
LG1_944597	A/G	0.2397	0	1	0	1	0	1	0	0	0	0	1	1	0	1	0	0	0	1	1	1	0	1	1	1	1	0	0	0	0	1	1	1	1	0	0	1	1	0	1	1	0	0	0	0	1	1	1
LG1_944624	C/T	0.3425	1	1	0	1	0	1	0	1	0	1	1	1	0	1	0	1	0	1	1	1	0	1	1	1	1	0	0	0	1	1	1	1	1	0	1	1	1	1	1	1	1	0	0	0	1	2	1
LG1_944645	T/C	0.4658	1	1	1	1	0	1	1	1	0	1	1	2	1	1	0	1	0	1	1	1	1	2	2	2	1	0	1	0	1	1	2	1	1	0	1	1	1	1	1	1	1	0	1	1	2	2	1
LG1_944750	G/C	0.4932	1	1	1	1	1	1	1	1	0	1	1	2	1	1	0	1	1	1	1	1	1	1	1	2	1	1	1	1	1	1	2	1	1	1	1	1	1	1	1	2	1	0	1	0	2	1	1
LG1_945077	T/G	0.1301	0	0	1	0	0	0	0	1	0	1	0	0	0	0	1	1	0	1	0	1	0	0	0	0	0	0	0	0	0	1	0	0	0	1	0	0	0	0	1	0	0	0	1	1	0	1	0
LG1_945290	C/G	0.4384	1	1	1	0	1	0	1	0	1	1	0	1	1	1	1	0	0	0	1	1	1	1	1	1	1	0	1	1	2	1	0	1	1	1	2	1	0	1	1	0	2	2	0	2	1	1	1
LG1_945384	C/A	0.3219	1	0	1	0	1	1	0	0	1	1	1	0	1	0	1	1	0	0	0	0	0	1	0	0	1	1	1	1	1	0	0	1	1	1	1	1	1	1	0	0	1	1	0	2	0	0	0
LG1_945407	T/C	0.3288	1	0	1	0	1	1	0	0	1	1	1	0	1	0	1	1	1	0	0	0	0	1	0	0	1	1	1	1	1	1	0	1	1	0	1	1	1	1	0	0	1	1	0	2	0	0	1
LG1_945442	C/G	0.2945	1	1	1	1	1	1	1	1	0	0	1	1	0	1	1	1	1	1	0	1	1	0	1	1	1	1	0	0	0	1	1	0	1	0	1	1	1	1	1	1	0	1	0	0	1	1	1
LG1_945477	A/T	0.3836	1	0	1	1	1	1	1	0	1	1	1	0	1	1	1	1	1	0	1	0	1	1	0	0	0	0	1	1	1	1	0	1	1	1	1	1	1	1	0	0	1	1	1	1	0	0	0
LG1_945496	C/G	0.3014	1	0	1	0	0	1	0	0	1	1	0	0	1	1	1	1	1	0	0	0	0	1	0	0	0	0	1	1	1	1	0	1	1	0	1	1	0	1	0	0	1	1	1	1	0	0	0
LG1_945722	A/C	0.137	0	0	0	0	1	1	0	0	1	0	0	0	1	0	1	0	0	0	0	0	0	1	0	0	0	0	1	0	1	1	0	0	0	0	0	1	1	0	0	0	0	1	0	1	0	0	0
LG1_945756	A/G	0.1301	0	0	0	0	1	1	0	0	0	0	0	0	1	0	1	0	0	0	0	0	0	0	0	0	0	0	1	0	0	0	0	0	0	0	0	1	0	0	0	0	0	1	0	2	0	0	0
LG1_945801	A/T	0.1164	0	0	0	0	1	0	0	0	0	0	0	0	0	0	1	0	0	0	0	0	0	0	0	0	0	0	0	0	0	0	0	0	1	0	0	0	0	0	0	0	1	0	0	1	0	0	0
LG1_948545	C/A	0.3767	0	0	0	1	0	0	1	1	1	0	1	1	1	1	0	0	1	1	0	1	1	1	1	1	1	1	1	1	1	1	1	1	1	1	1	0	0	1	1	0	1	1	1	1	1	1	1
LG1_948629	T/C	0.4315	0	2	1	1	1	1	1	1	1	1	2	2	1	1	0	2	1	1	0	2	1	0	1	1	1	1	1	0	0	0	1	1	1	1	1	0	2	1	1	2	1	1	0	0	1	1	1
LG1_948820	A/G	0.3562	0	1	1	1	1	0	1	2	1	1	1	1	1	1	0	1	0	1	0	1	1	0	0	1	1	1	1	1	0	0	1	0	1	1	1	0	2	0	1	1	1	1	0	0	2	1	1
LG1_949072	C/T	0.08219	1	0	0	0	0	0	0	0	0	1	0	0	0	1	1	0	0	0	0	0	0	0	0	0	0	0	0	0	1	0	0	0	0	0	0	1	2	0	0	0	0	0	0	0	0	0	0
LG1_949088	T/A	0.363	0	1	1	1	1	0	1	1	1	2	1	1	1	0	0	1	1	2	0	1	1	1	0	1	2	1	1	1	0	0	1	0	1	1	1	0	1	0	1	2	1	1	0	0	0	0	1
LG1_949151	G/C	0.08219	0	0	0	0	0	0	0	0	0	0	0	0	0	0	1	0	0	0	1	0	0	0	0	0	0	0	0	0	0	0	0	0	0	0	0	0	0	1	0	0	0	0	0	1	0	0	0
LG1_949176	C/T	0.05479	0	0	0	0	0	0	0	0	0	0	0	0	0	0	0	0	0	0	1	0	0	0	0	0	0	0	0	0	0	0	0	0	0	0	0	0	0	0	0	0	0	0	0	1	0	0	0
LG1_961226	C/T	0.2603	0	1	1	1	1	0	1	1	0	0	0	1	1	0	0	0	0	1	0	1	1	0	0	1	1	0	0	0	1	0	1	1	1	0	0	0	0	0	1	0	1	1	0	0	0	0	0
LG1_961249	A/G	0.2877	1	1	0	1	1	0	1	0	0	0	0	1	1	0	1	1	1	0	0	1	1	0	1	1	1	0	0	0	1	0	1	0	1	0	0	1	1	0	1	0	1	1	0	1	0	1	0
LG1_961266	T/C	0.3014	1	1	1	1	1	1	0	1	1	0	1	0	1	1	0	0	0	0	0	0	1	1	1	1	1	1	1	1	0	1	1	1	1	1	1	1	0	0	0	1	1	0	1	0	1	1	1
LG1_965130	T/C	0.05479	0	0	0	1	0	0	0	0	0	0	0	1	0	0	0	0	0	0	0	0	0	0	0	0	1	0	0	0	0	0	1	0	0	0	0	0	0	0	0	0	0	0	0	0	1	1	1
LG1_965183	G/C	0.4178	0	1	1	1	1	1	1	1	1	1	1	1	1	0	1	1	0	1	0	1	1	1	1	1	1	1	0	0	1	1	1	1	1	1	1	1	1	1	1	0	1	1	1	1	0	1	1
LG1_965317	A/G	0.2329	0	1	1	0	1	0	0	1	0	1	1	0	0	1	0	0	1	1	0	1	1	1	0	0	0	1	1	0	0	0	0	1	1	0	0	1	0	1	1	0	0	1	0	0	0	0	0
LG1_965337	C/T	0.2123	0	1	1	0	1	0	0	1	0	1	1	0	0	1	0	0	1	1	0	1	1	1	0	0	0	0	1	0	0	0	0	1	1	0	0	1	0	1	1	0	0	1	0	0	0	0	0
LG1_965347	G/A	0.2055	0	1	1	0	1	0	0	1	0	1	1	0	0	1	0	0	1	1	0	1	1	1	0	0	0	0	1	0	0	0	0	1	1	0	0	0	0	1	1	0	0	1	0	0	0	0	0
LG1_965410	T/A	0.2329	0	1	1	0	0	0	0	1	0	1	1	0	0	1	1	0	1	1	0	1	1	1	1	0	0	1	0	0	0	0	0	1	1	0	0	1	0	1	1	0	0	1	0	0	0	0	0
LG1_965455	T/C	0.2397	0	1	1	0	1	0	0	1	0	1	1	1	0	1	1	0	1	0	0	1	1	1	0	0	0	1	1	0	0	0	0	1	1	0	0	1	0	1	1	0	0	1	0	0	0	0	0
LG1_965489	G/A	0.3493	0	1	1	0	1	1	0	1	0	1	1	1	0	1	1	0	1	1	0	1	1	1	1	1	0	1	1	0	1	1	1	1	1	0	0	1	0	1	1	0	0	1	0	1	0	1	0
LG1_965665	G/A	0.07534	0	0	0	0	0	0	1	0	0	0	0	1	0	0	1	0	0	0	0	0	0	0	0	0	1	0	0	1	0	0	0	0	0	0	0	1	0	0	0	0	1	0	0	0	1	0	0
LG1_965677	G/A	0.3973	1	1	1	1	1	1	1	1	1	0	1	1	1	1	1	0	0	1	0	1	1	1	0	1	1	1	1	1	1	1	1	1	1	1	1	1	1	0	1	0	1	1	0	0	1	0	1
LG1_965832	T/C	0.137	1	0	0	0	0	1	0	0	1	0	0	0	0	0	1	1	1	0	0	0	1	1	1	0	1	0	1	0	0	0	0	0	0	0	1	1	0	0	0	0	1	0	0	0	1	1	1
LG1_965900	T/A	0.226	1	0	0	1	0	1	1	0	0	0	0	1	1	0	1	1	1	0	1	0	0	0	1	0	1	0	0	0	1	0	1	0	0	1	1	0	1	0	0	1	0	0	0	0	2	1	1
LG1_965910	G/A	0.2192	1	0	0	0	0	1	0	0	0	0	0	1	1	0	1	1	1	0	1	0	0	0	1	1	1	0	0	0	0	0	1	0	1	0	1	0	1	1	0	1	1	0	0	1	2	1	1
LG1_965932	A/G	0.1507	0	0	0	0	0	0	0	0	0	0	0	0	0	0	1	0	0	0	1	0	0	1	0	0	0	0	0	0	0	0	0	0	0	0	0	1	0	0	1	0	1	0	0	1	0	0	0
LG1_965945	G/A	0.2055	1	0	0	0	0	0	0	0	0	0	0	1	1	0	1	1	1	0	1	0	0	0	1	1	1	0	0	0	0	0	0	1	1	0	1	0	1	1	0	1	1	0	0	1	1	1	1
LG1_965987	T/C	0.5	1	1	1	2	1	1	1	1	1	0	0	1	1	0	1	1	1	1	1	1	1	0	2	1	1	1	1	1	1	1	1	1	1	1	2	1	1	1	1	2	1	1	1	1	1	1	1
LG1_965997	A/T	0.3767	1	1	0	1	0	1	1	0	1	1	0	1	1	1	1	1	1	0	1	1	1	0	1	1	1	1	0	0	1	0	1	1	1	1	1	0	1	1	0	1	1	1	1	1	1	1	1
LG1_966080	G/T	0.2534	0	1	1	0	1	0	1	1	0	1	1	0	0	0	0	0	1	1	0	1	1	1	0	0	0	1	1	1	0	1	0	1	1	0	0	0	0	1	1	0	1	1	0	0	0	0	0
LG1_966090	A/G	0.2877	0	1	1	0	0	0	0	1	0	1	1	0	0	1	0	0	1	1	0	1	1	2	1	0	0	1	1	1	1	0	0	1	1	1	0	0	0	1	1	0	1	1	0	1	0	0	1
LG1_985155	A/T	0.274	0	1	1	2	1	0	2	0	2	0	1	0	2	0	0	1	0	1	0	1	1	0	0	2	2	1	0	0	1	0	2	0	1	2	1	0	0	0	0	1	0	1	1	0	1	2	2
LG1_986538	A/G	0.3973	2	1	1	1	1	0	2	2	2	0	1	1	1	0	0	2	0	1	0	1	1	0	0	2	2	2	0	0	2	0	2	0	1	2	1	0	2	0	0	1	0	1	1	0	1	2	2
LG1_1010979	G/C	0.1712	0	0	0	0	0	0	0	0	0	0	0	0	0	0	2	0	0	0	2	0	0	0	1	0	0	0	0	0	1	1	0	0	0	0	0	0	0	1	0	0	1	0	0	2	0	0	0
LG1_1016959	T/A	0.1644	0	0	0	0	0	0	0	0	0	0	0	0	0	0	2	0	0	0	2	0	0	0	1	0	0	0	0	0	1	2	0	0	0	0	0	0	0	1	0	0	0	0	0	2	0	0	0
LG1_1017014	G/A	0.2945	0	0	0	1	0	0	0	0	0	0	0	1	1	0	2	2	1	0	2	0	0	0	1	0	1	0	0	0	1	2	0	0	0	0	1	0	2	2	0	0	1	0	0	2	1	0	0
LG1_1019051	C/T	0.2329	0	0	0	1	0	0	0	0	0	0	0	1	1	0	2	1	1	0	2	0	0	0	1	0	1	0	0	0	1	1	0	0	0	0	1	0	2	1	0	1	0	0	0	2	1	0	0
LG1_1019061	A/C	0.2877	0	0	0	1	0	0	0	0	0	0	0	2	1	0	2	1	1	0	2	0	0	0	1	0	1	0	0	0	1	2	0	0	0	0	1	0	2	1	0	1	1	0	0	2	1	0	0
LG1_1019908	T/C	0.274	0	0	0	1	0	0	0	0	0	0	0	1	1	0	2	1	1	0	2	0	0	0	1	0	1	0	0	0	1	1	0	0	0	0	1	0	2	1	0	1	1	0	0	2	1	0	0
LG1_1019954	G/T	0.07534	0	0	0	1	0	0	0	0	0	0	0	1	2	0	0	1	1	0	0	0	0	0	0	0	0	0	0	0	0	0	0	0	0	0	1	0	0	0	0	1	0	0	0	0	1	0	0
LG1_1022694	A/G	0.3082	0	1	0	1	0	0	0	0	1	1	0	1	1	1	1	1	0	1	1	1	1	0	1	1	1	0	1	0	1	2	0	1	1	0	0	1	1	1	0	0	1	1	0	1	0	0	0
LG1_1024782	A/T	0.2603	0	0	0	1	0	0	0	0	0	0	0	1	0	0	2	1	1	0	2	0	0	0	1	0	1	0	0	0	1	1	0	0	0	0	1	0	2	1	0	1	1	0	0	2	1	0	0
LG1_1026050	T/C	0.2671	0	0	0	0	0	0	0	0	0	0	0	1	1	0	2	0	1	0	2	0	0	0	1	0	1	0	0	0	1	1	0	0	0	0	1	0	2	1	0	1	1	0	0	2	1	0	0
LG1_1040902	T/C	0.2877	1	2	1	1	1	1	2	1	2	0	1	1	2	0	0	1	0	1	0	1	1	0	0	2	1	0	0	0	0	0	2	0	0	2	1	0	0	0	0	1	0	1	1	0	1	2	2
LG1_1086075	A/G	0.2671	1	0	0	0	0	1	0	0	0	0	0	0	0	0	2	0	0	0	2	0	0	1	1	0	0	0	0	1	1	2	0	1	0	0	0	1	0	1	0	0	1	0	1	2	0	0	0
LG1_1088830	A/G	0.3014	1	0	1	0	0	1	0	1	1	1	1	0	0	1	0	0	0	0	0	0	1	1	0	0	1	1	0	1	0	1	1	1	1	0	1	1	0	1	0	1	1	1	1	0	1	0	1
LG1_1088854	T/C	0.274	1	0	1	0	0	0	0	1	1	1	1	0	1	1	1	0	0	0	0	0	1	0	0	0	1	0	0	1	0	1	1	1	1	0	1	1	0	1	0	0	0	1	1	0	0	0	1
LG1_1088907	T/G	0.1233	0	0	0	0	0	0	0	0	0	1	0	0	1	0	0	0	0	0	0	0	0	0	0	0	1	0	0	1	0	0	0	1	0	0	1	0	0	0	0	0	1	1	1	0	0	0	1
LG1_1088976	A/C	0.05479	0	0	0	0	0	0	0	0	0	1	0	0	0	0	1	0	0	0	0	0	0	0	0	0	1	0	0	0	0	0	0	0	0	0	1	0	0	0	0	0	1	1	0	0	0	0	1
LG1_1088987	G/A	0.06849	0	0	0	0	0	0	0	0	0	1	0	0	0	0	0	0	0	0	0	0	0	0	0	0	1	0	0	0	0	0	0	0	0	0	1	0	0	0	0	1	0	1	0	0	0	0	1
LG1_1089006	C/T	0.4521	1	2	1	2	1	2	2	2	2	1	2	1	2	1	1	2	0	1	0	2	1	0	0	2	2	1	0	0	0	0	2	0	2	2	1	0	0	0	0	2	0	1	2	0	1	2	2
LG1_1089042	C/T	0.1781	0	1	1	0	0	0	1	1	0	1	0	0	1	1	1	0	0	0	0	0	0	0	0	0	1	0	0	0	0	0	0	0	0	0	1	0	1	0	0	1	1	1	1	0	0	0	1
LG1_1089094	C/A	0.1164	0	0	1	0	0	0	1	1	0	0	0	0	0	1	1	1	1	0	0	0	0	0	0	0	1	0	0	0	0	0	0	0	0	0	0	0	1	0	0	0	0	0	1	0	0	0	1
LG1_1114169	T/C	0.2945	0	1	1	0	2	0	0	1	0	0	1	0	0	2	0	0	1	2	0	1	1	1	1	0	0	1	2	1	1	0	0	1	2	0	0	1	0	1	2	0	1	1	0	0	0	0	0
LG1_1115311	G/T	0.3014	1	1	1	2	1	0	2	1	2	1	1	1	0	0	0	1	0	1	0	1	1	0	0	2	0	1	0	1	0	1	2	0	1	2	1	0	0	0	0	1	0	1	1	0	1	2	2
LG1_1115323	A/C	0.07534	0	0	0	1	0	0	0	0	0	0	0	1	2	0	0	1	1	0	0	0	0	0	0	0	0	0	0	0	0	0	0	0	0	0	1	0	0	0	0	1	0	0	0	0	1	0	0
LG1_1119589	G/C	0.274	0	1	1	0	1	0	0	2	0	0	1	0	0	2	0	0	1	0	0	1	1	0	1	0	0	1	2	1	0	0	0	1	1	0	0	0	0	1	2	0	1	1	0	0	0	0	0
LG1_1125373	T/C	0.08904	1	0	0	0	0	1	0	0	0	0	0	0	0	0	0	0	0	0	0	0	0	0	0	0	0	0	0	0	0	0	0	1	0	0	0	0	0	0	0	0	0	0	1	0	0	0	0
LG1_1184250	T/A	0.2123	0	1	1	0	1	0	0	0	0	0	1	0	0	2	0	0	0	0	0	0	1	2	1	0	0	1	2	1	0	0	0	1	1	0	0	1	0	1	1	0	2	1	0	0	0	0	0
LG1_1184280	C/T	0.1781	0	1	1	0	0	0	0	0	0	0	0	0	0	2	0	0	0	0	0	0	0	1	1	0	0	1	2	1	0	0	0	1	1	0	0	1	0	1	1	0	1	1	0	0	0	0	0
LG1_1185397	G/A	0.07534	0	0	0	0	0	0	0	0	0	0	0	0	0	0	0	0	0	0	0	0	0	0	0	0	0	0	0	0	0	0	0	1	0	0	0	1	0	0	0	0	0	0	1	0	0	0	0
LG1_1185452	A/G	0.08904	0	0	0	2	0	0	0	0	0	0	0	2	1	0	0	2	0	0	0	0	0	0	0	0	0	0	0	0	0	0	0	0	0	0	1	0	0	0	0	0	0	0	0	0	1	0	0
LG1_1194921	T/C	0.06164	0	0	0	0	0	0	0	0	0	0	0	0	1	0	0	1	0	0	0	0	0	0	0	0	1	0	0	0	0	0	0	0	1	0	1	0	2	0	0	0	0	0	0	0	0	0	0
LG1_1195146	C/T	0.3562	0	0	1	0	1	0	0	1	0	0	1	0	0	2	2	0	0	1	2	0	1	1	2	0	0	1	2	2	1	2	0	1	1	0	0	0	0	2	0	1	1	1	0	2	0	0	0
LG1_1199358	A/C	0.363	0	1	1	0	1	0	0	1	0	0	1	0	0	2	2	0	0	1	2	0	1	1	2	0	0	0	2	1	1	1	0	2	1	0	0	1	0	2	2	1	1	1	0	2	0	0	0
LG1_1285272	C/T	0.137	0	0	0	0	0	0	0	0	0	0	0	0	0	0	2	0	0	0	2	0	0	0	1	0	0	0	0	0	1	1	0	0	0	0	0	0	0	2	0	0	0	0	0	2	0	0	0
LG1_1285283	A/G	0.1438	0	0	0	0	0	0	0	0	0	0	0	0	0	0	2	0	0	0	2	0	0	0	1	0	0	0	0	0	1	1	0	0	0	0	0	0	0	2	0	0	0	0	0	2	0	0	0
LG1_1285573	G/A	0.2055	1	0	0	0	0	1	0	0	0	1	0	0	0	0	0	0	1	0	0	1	0	1	0	0	0	0	0	1	1	0	0	1	0	0	0	1	0	0	0	0	1	0	1	0	0	0	0
LG1_1288923	T/C	0.2123	1	0	0	0	0	0	0	0	0	0	0	0	0	0	0	0	1	0	0	1	0	1	0	0	0	0	0	0	2	0	0	1	0	0	0	1	0	0	1	0	1	0	1	0	0	0	0
LG1_1289772	T/C	0.08904	1	0	0	0	0	0	0	0	0	0	0	0	0	0	0	0	0	0	0	0	0	1	0	0	0	0	0	0	0	0	0	1	0	0	0	1	0	0	0	0	0	0	0	0	0	0	0
LG1_1290122	G/C	0.2671	1	1	2	2	1	0	2	2	2	2	1	1	0	0	0	0	0	1	0	1	1	0	0	2	1	0	0	0	0	0	2	0	0	2	0	0	0	0	0	1	0	1	1	0	0	2	2
LG1_1290232	A/C	0.3836	1	0	0	0	0	1	0	0	0	1	0	0	0	0	2	0	1	0	2	2	0	1	1	0	0	0	0	2	2	2	0	1	0	0	0	1	0	1	1	0	1	0	1	2	0	0	0
LG1_1290257	C/T	0.2192	1	0	0	0	0	1	0	0	0	0	0	0	0	0	0	0	1	0	0	2	0	1	0	0	0	0	0	0	1	0	0	1	0	0	0	1	0	0	2	0	1	0	1	0	0	0	0
LG1_1292877	C/T	0.1301	1	0	0	0	0	1	0	0	0	0	0	0	0	0	0	0	0	0	0	0	0	2	0	0	0	0	0	0	0	0	0	1	0	0	0	1	0	0	0	0	0	0	1	0	0	0	0
LG1_1293279	A/G	0.09589	0	0	0	0	0	2	0	0	0	0	0	0	0	0	0	0	0	0	0	0	0	0	0	0	0	0	0	0	0	0	0	1	0	0	0	1	0	0	0	0	0	0	1	0	0	0	0
LG1_1293383	T/C	0.09589	1	0	0	0	0	1	0	0	0	0	0	0	0	0	0	0	0	0	0	0	0	0	0	0	0	0	0	0	0	0	0	1	0	0	0	1	0	0	0	0	0	0	1	0	0	0	0
LG1_1296344	T/C	0.09589	1	0	0	0	0	2	0	0	0	0	0	0	0	0	0	0	0	0	0	0	0	0	0	0	0	0	0	0	0	0	0	1	0	0	0	1	0	0	0	0	0	0	0	0	0	0	0
LG1_1296358	G/A	0.08904	1	0	0	0	0	2	0	0	0	0	0	0	0	0	0	0	0	0	0	0	0	0	0	0	0	0	0	0	0	0	0	1	0	0	0	2	0	0	0	0	0	0	1	0	0	0	0
LG1_1296738	C/A	0.1575	0	0	0	0	0	0	0	0	0	1	0	0	0	0	2	0	0	0	2	0	0	0	1	0	0	0	0	1	1	2	0	0	0	0	0	0	0	1	0	0	0	0	0	2	0	0	0
LG1_1296750	T/C	0.3767	0	1	1	1	1	0	0	1	0	0	1	1	2	2	0	2	1	0	0	0	1	0	1	0	1	2	2	1	0	0	0	1	2	0	2	1	2	1	1	2	1	1	0	0	1	0	0
LG1_1297132	T/C	0.1438	0	0	0	0	0	0	0	0	0	0	0	0	0	0	2	0	0	0	2	0	0	0	1	0	0	0	0	0	1	1	0	0	0	0	0	0	0	1	0	0	0	0	0	2	0	0	0
LG1_1299318	C/A	0.3836	0	1	1	1	1	0	0	2	0	0	1	1	2	2	0	2	1	1	0	0	1	1	1	0	1	2	2	1	0	0	0	1	2	0	2	2	2	1	1	2	0	1	0	0	1	0	0
LG1_1299984	T/C	0.2397	1	1	1	1	1	1	2	0	2	1	1	1	0	0	0	0	0	1	0	1	1	0	0	2	1	0	0	0	0	0	2	0	0	2	0	0	0	0	0	1	0	1	1	0	1	2	2
LG1_1302832	T/C	0.2671	2	1	1	1	1	1	2	1	2	1	1	0	0	0	0	0	0	0	0	1	1	0	0	2	1	1	0	0	0	0	2	0	0	2	0	0	0	0	0	1	1	1	1	0	1	2	2
LG1_1302988	A/G	0.1644	0	0	0	0	0	0	0	0	0	1	0	0	0	0	2	0	0	0	2	0	0	0	1	0	0	0	0	1	1	2	0	0	0	0	0	0	0	1	0	0	0	0	0	2	0	0	0
LG1_1303006	A/T	0.1438	0	0	0	0	0	0	0	0	0	0	0	0	0	0	2	0	0	0	2	0	0	0	1	0	0	0	0	0	1	2	0	0	0	0	0	0	0	1	0	0	0	0	0	2	0	0	0
LG1_1304138	A/C	0.2671	1	1	1	1	1	1	2	1	2	1	1	1	0	0	0	0	0	1	0	1	1	0	0	2	1	1	0	0	0	0	2	0	0	2	0	0	0	0	0	2	0	1	1	0	1	2	2
LG1_1304152	A/G	0.2466	1	1	1	1	0	1	2	1	2	1	1	0	0	0	0	0	0	1	0	1	0	0	0	2	1	0	0	0	0	0	2	0	0	2	0	0	0	0	0	2	0	1	1	0	1	2	2
LG1_1304856	G/A	0.1164	1	0	0	0	0	1	0	0	0	0	0	0	0	0	0	0	0	0	0	0	0	1	0	0	0	0	0	0	0	0	0	1	0	0	0	1	0	0	0	0	0	0	1	0	0	0	0
LG1_1304949	C/T	0.2671	1	1	1	1	1	1	2	1	2	1	1	1	0	0	0	0	0	1	0	1	1	0	0	2	0	2	0	0	0	0	2	0	0	2	0	0	0	0	0	1	0	1	1	0	1	2	2
LG1_1307711	A/T	0.2192	0	0	0	0	0	0	0	0	0	0	0	0	0	0	2	0	1	0	2	1	0	0	1	0	0	0	0	0	2	1	0	0	0	0	0	0	0	1	1	0	0	0	0	2	0	0	0
LG1_1333128	G/A	0.2603	0	2	1	0	1	0	0	0	0	0	1	0	1	2	0	1	0	0	0	0	1	1	1	0	1	1	2	0	0	0	0	1	2	0	1	1	1	1	1	0	1	1	0	0	0	0	0
LG1_1359209	C/T	0.2671	1	1	0	1	1	0	2	2	2	1	1	1	0	0	0	0	0	1	0	1	1	0	0	2	1	1	0	0	0	0	2	0	0	2	0	0	0	0	0	1	0	1	1	0	1	2	2
LG1_1363461	C/A	0.3699	2	1	1	0	1	1	2	1	2	1	1	0	0	0	0	0	2	0	0	2	1	0	0	2	1	0	0	0	1	0	2	0	0	2	0	0	0	0	1	2	1	1	1	0	1	2	2
LG1_1367342	A/C	0.3699	1	1	2	1	1	2	2	0	2	1	1	1	0	0	0	0	1	1	0	2	1	0	0	2	1	1	0	0	1	0	2	0	0	2	0	0	0	0	1	1	0	1	1	0	1	2	2
LG1_1376587	A/G	0.137	0	2	0	0	0	0	0	1	0	0	0	0	0	0	1	0	0	0	0	0	0	0	0	0	0	0	0	0	1	0	0	1	0	0	0	0	0	0	0	0	0	1	0	0	0	0	0
LG1_1376877	G/C	0.4247	1	1	1	1	1	1	0	0	1	1	0	1	0	1	1	1	1	1	0	1	0	1	1	1	1	1	0	1	1	1	1	1	1	1	1	1	1	1	1	1	1	1	0	1	1	0	0
LG1_1376952	T/A	0.2466	0	1	0	0	0	0	0	0	0	0	0	1	1	0	1	1	0	0	0	1	0	0	1	1	0	0	0	1	1	0	0	1	1	1	0	1	1	1	0	0	1	1	0	1	1	0	0
LG1_1376967	A/C	0.2329	0	0	0	0	0	0	0	0	0	1	0	1	1	0	1	1	0	0	0	1	0	1	1	1	0	0	0	1	1	0	0	1	0	1	0	1	0	1	0	0	1	1	1	1	1	0	0
LG1_1378170	T/C	0.2808	0	0	0	1	0	0	0	0	0	1	0	1	1	1	1	1	1	0	1	0	0	1	1	0	0	0	1	1	1	1	0	1	1	0	1	1	1	1	1	0	1	1	1	1	0	0	0
LG1_1378236	T/C	0.08904	0	0	0	0	0	0	0	0	0	0	0	0	0	0	0	1	0	0	0	0	0	0	0	0	0	0	0	0	0	0	0	0	1	0	1	0	0	1	1	0	0	0	0	0	0	0	0
LG1_1380033	A/G	0.06164	0	0	0	0	0	0	0	0	0	0	0	0	0	0	2	0	0	0	1	0	0	0	0	0	0	0	0	0	0	0	0	0	0	0	0	0	0	0	0	0	0	0	0	1	0	0	0
LG1_1380070	C/T	0.4315	0	1	0	1	0	0	0	1	0	0	0	1	1	1	2	2	1	0	1	1	0	2	1	0	1	0	1	1	1	1	0	1	1	0	1	1	0	2	1	2	1	1	0	1	1	0	0
LG1_1380088	T/C	0.3082	0	1	0	1	0	1	0	0	0	0	0	2	1	1	1	1	0	0	1	0	0	1	1	0	1	0	1	1	0	0	0	1	1	0	1	1	0	1	0	2	0	1	1	1	1	0	0
LG1_1380182	A/G	0.3493	0	1	0	1	1	1	0	0	0	1	0	1	1	1	1	0	1	0	1	0	1	1	1	0	1	1	1	1	1	1	0	1	0	0	1	1	0	1	1	1	1	1	0	1	1	0	0
LG1_1384384	G/T	0.3082	1	1	2	0	1	0	2	2	2	1	1	1	0	0	0	0	0	1	0	2	1	0	0	2	1	1	0	0	0	0	2	0	0	2	0	0	0	0	0	1	1	1	1	0	1	2	2
LG1_1385451	G/T	0.2945	1	1	1	1	1	1	2	1	2	1	1	2	0	0	0	0	0	1	0	1	1	0	0	2	1	0	0	0	0	0	2	0	0	2	0	0	0	0	0	1	1	1	1	0	1	2	2
LG1_1392476	A/G	0.363	2	1	1	0	1	1	2	1	2	2	1	1	0	0	0	0	1	1	0	2	1	0	0	2	2	0	0	0	1	0	2	0	0	2	0	0	0	0	1	1	1	1	1	0	1	2	2
LG1_1392741	C/T	0.3219	2	1	1	0	1	2	2	2	2	1	1	1	0	0	0	0	0	0	0	1	1	0	0	2	1	2	0	0	0	0	2	0	0	2	0	0	0	0	0	1	1	1	1	0	1	2	2
LG1_1393198	C/T	0.3014	1	1	1	1	2	1	2	1	2	1	1	2	0	0	0	0	0	1	0	2	1	0	0	2	1	1	0	0	0	0	2	0	0	2	0	0	0	0	0	1	1	1	1	0	1	2	2
LG1_1393336	T/C	0.4863	1	0	0	1	0	2	0	0	0	1	0	1	2	0	2	2	2	0	2	1	0	1	1	0	1	0	0	1	2	2	0	1	1	0	2	1	2	1	1	2	0	0	1	2	1	0	0
LG1_1393355	G/A	0.2534	1	1	1	1	1	0	2	1	2	1	1	1	0	0	0	0	0	1	0	1	0	0	0	2	1	1	0	0	0	0	2	0	0	2	0	0	0	0	0	1	0	1	1	0	1	2	2
LG1_1429027	T/A	0.08219	0	0	0	0	0	0	0	0	0	0	0	0	0	0	0	0	1	0	0	1	0	0	0	0	0	0	0	0	1	0	0	0	0	0	0	0	0	0	1	0	0	0	0	0	0	0	0
LG1_1429086	G/A	0.2466	0	0	0	1	0	0	0	0	0	0	0	1	2	0	0	2	2	0	0	1	0	0	0	0	1	0	0	0	1	0	0	0	1	0	2	0	2	0	1	1	1	0	0	0	1	0	0
LG1_1429745	T/C	0.1164	0	0	0	0	0	0	0	0	0	0	0	0	0	0	0	0	1	0	0	1	0	0	0	0	1	0	0	0	1	0	0	0	2	0	2	0	0	0	0	0	0	0	0	0	0	0	0
LG1_1445264	T/C	0.08904	0	0	0	1	0	0	0	0	0	0	0	1	2	0	0	1	0	0	0	0	0	0	0	0	0	0	0	0	0	0	0	0	0	0	1	0	0	0	0	0	0	0	0	0	1	0	0
LG1_1450310	C/G	0.3151	1	1	1	1	1	1	1	2	2	1	1	1	0	0	0	0	1	1	0	2	1	0	0	2	1	1	0	0	1	0	2	1	0	2	0	0	0	0	1	1	0	1	1	0	1	2	2
LG1_1450347	A/G	0.2329	0	1	1	0	1	0	1	1	0	0	1	0	0	2	0	0	0	1	0	0	1	1	1	0	0	1	2	1	0	0	0	0	1	0	0	2	0	1	1	0	1	1	0	0	0	0	0
LG1_1451354	G/C	0.1712	1	0	0	0	0	1	0	0	0	1	0	0	0	0	0	0	0	0	0	0	0	2	0	0	0	0	0	1	0	2	0	1	0	0	0	1	0	0	0	0	1	0	1	0	0	0	0
LG1_1471604	A/G	0.3973	0	1	1	0	1	0	1	1	0	0	1	0	0	2	2	0	0	1	2	0	1	1	2	0	0	1	2	1	1	1	0	0	1	0	0	1	0	2	1	0	2	1	0	2	0	0	0
LG1_1479292	G/A	0.3356	0	1	0	0	1	0	1	1	0	0	1	0	0	2	2	0	0	1	2	0	1	2	2	0	0	0	2	0	1	2	0	0	1	0	0	1	0	2	1	0	1	1	0	2	0	0	0
LG1_1479321	G/T	0.3356	0	1	0	0	1	0	1	0	0	0	1	0	0	2	2	0	0	1	2	0	1	2	2	0	0	0	2	1	1	2	0	0	1	0	0	1	0	2	1	0	2	1	0	2	0	0	0
LG1_1479818	C/T	0.1986	1	0	0	1	0	0	0	0	0	2	0	1	1	0	0	2	1	0	0	0	0	2	0	0	0	0	0	0	0	2	0	1	0	0	1	2	1	0	0	1	0	0	1	0	1	0	0
LG1_1500204	A/G	0.3425	1	1	0	1	1	1	0	1	1	0	0	1	1	0	0	1	2	0	1	1	1	0	0	2	1	1	0	0	1	1	2	1	0	2	1	0	1	0	1	1	0	0	1	1	1	2	1
LG1_1500282	T/C	0.3562	1	1	1	0	1	1	1	1	1	2	1	0	1	1	0	0	0	1	1	1	1	1	1	1	1	0	1	1	1	0	1	1	1	1	0	1	1	1	1	0	1	1	1	0	0	1	1
LG1_1500510	G/C	0.2466	1	0	0	1	0	1	0	1	0	0	0	1	1	0	0	0	1	0	0	1	0	0	0	1	0	0	0	0	0	1	1	0	0	0	1	0	1	0	0	1	1	0	1	1	1	1	0
LG1_1500815	A/G	0.2877	0	0	0	0	0	0	0	1	0	0	0	0	0	1	1	0	1	1	1	0	0	0	1	0	0	0	1	0	1	1	0	0	1	0	1	0	0	1	0	0	2	0	0	2	0	0	0
LG1_1500826	A/C	0.1096	0	0	0	0	0	0	0	1	0	0	0	0	0	1	0	0	1	0	0	0	0	0	1	0	0	0	1	0	1	0	0	0	0	0	0	0	0	1	0	0	0	0	0	1	0	0	0
LG1_1500848	A/C	0.3562	1	0	0	0	0	1	0	0	0	1	0	1	0	1	2	0	0	0	2	0	0	2	1	0	0	0	1	2	0	2	0	1	0	0	0	2	0	1	0	1	1	0	1	1	0	0	0
LG1_1510000	G/A	0.3836	1	1	1	2	1	2	1	1	2	1	1	2	1	0	0	1	1	1	0	2	1	0	0	2	2	2	0	0	1	0	2	1	1	2	0	0	1	0	1	0	0	1	1	0	0	2	2
LG1_1511946	G/A	0.2123	0	0	0	1	0	0	0	0	0	0	0	0	1	0	2	1	0	0	2	0	0	0	1	0	0	0	0	0	0	1	0	0	0	0	1	0	0	1	0	1	0	0	0	2	2	0	0
LG1_1513960	T/C	0.137	1	0	0	0	0	1	0	0	0	0	0	0	0	0	0	0	0	0	0	0	0	1	0	0	0	0	0	0	0	0	0	1	0	0	0	1	0	0	0	0	0	0	1	0	0	0	0
LG1_1518943	C/T	0.2397	0	1	1	0	2	0	1	1	0	1	1	0	0	2	0	0	0	1	0	0	1	1	1	0	0	2	2	2	0	0	0	0	2	0	0	1	0	1	1	0	1	1	0	0	0	0	0
LG1_1527824	A/T	0.4795	1	1	1	1	1	1	1	1	1	2	1	1	2	1	0	1	1	0	0	1	2	2	1	2	1	1	1	2	1	0	1	1	1	1	1	2	1	1	1	1	0	0	1	0	1	1	1
LG1_1531088	G/T	0.4247	1	1	1	1	1	1	1	1	1	0	1	0	0	1	1	0	1	1	1	1	1	1	2	1	1	1	1	1	0	1	0	1	1	1	1	1	0	1	1	1	1	1	1	1	0	1	1
LG1_1531119	A/G	0.08219	0	0	0	0	0	0	0	0	0	0	0	0	0	0	1	0	1	0	1	0	0	0	0	0	0	0	0	0	0	0	0	0	0	0	0	0	0	0	0	0	0	0	0	1	0	0	0
LG1_1538097	C/T	0.4658	2	1	0	1	1	2	1	1	2	1	1	1	1	0	0	1	2	0	0	2	1	0	0	2	2	1	0	0	0	0	2	2	1	2	0	1	2	0	0	1	0	1	2	0	0	2	2
LG1_1542166	T/C	0.4315	0	1	1	1	1	0	1	1	0	2	1	1	1	2	2	0	1	1	2	0	1	0	2	0	0	1	2	2	1	2	0	0	1	0	1	1	1	2	1	0	1	0	0	2	0	0	0
LG1_1542245	C/A	0.07534	0	0	0	0	0	0	0	0	0	0	0	1	0	0	0	0	0	0	1	0	0	0	0	1	0	0	0	0	1	0	0	1	0	0	1	0	0	0	0	0	0	0	0	0	0	1	1
LG1_1542270	A/T	0.1849	1	1	0	0	1	0	0	0	0	0	0	1	0	0	1	0	0	1	1	0	1	1	0	1	0	0	0	0	1	0	0	1	0	0	1	0	0	0	0	0	0	1	0	1	0	1	1
LG1_1542302	C/G	0.07534	0	0	0	1	0	0	0	0	0	0	0	0	0	0	0	0	0	0	1	0	0	0	0	1	0	0	0	0	1	0	0	0	0	1	0	0	0	0	0	0	0	1	0	0	0	0	0
LG1_1542332	A/G	0.3904	2	1	1	1	1	2	1	1	2	1	1	0	1	0	0	1	0	1	0	2	1	0	0	1	2	1	0	0	0	0	2	2	1	1	0	1	1	0	1	1	0	1	2	0	0	2	2
LG1_1542601	G/A	0.1027	0	1	0	1	1	0	0	0	0	0	0	1	0	0	1	0	0	0	0	0	0	0	0	0	0	0	1	0	0	0	0	1	0	1	0	0	1	0	0	0	0	0	0	0	0	0	0
LG1_1542615	A/G	0.06164	0	1	0	1	1	0	0	0	0	0	0	1	0	0	0	0	0	0	0	0	0	0	0	0	0	0	0	0	0	0	0	1	0	1	0	0	1	0	0	0	0	0	0	0	0	0	0
LG1_1543348	G/A	0.4658	2	1	1	1	1	2	1	1	2	2	1	0	1	0	0	1	1	1	0	2	1	1	0	2	2	0	0	0	1	0	2	2	1	2	1	1	1	0	1	1	0	1	2	0	1	2	2
LG1_1545349	C/G	0.3014	1	1	1	1	1	1	0	0	1	1	0	1	1	1	1	0	1	1	1	0	1	1	0	1	1	1	1	0	1	1	0	1	0	0	0	1	1	1	1	0	0	0	1	1	1	0	1
LG1_1545372	A/G	0.09589	0	0	1	1	1	0	0	0	0	0	0	1	1	0	1	0	1	0	1	0	0	0	0	1	0	0	0	0	0	0	0	0	0	0	0	0	0	0	0	0	0	0	0	0	0	0	0
LG1_1545518	A/G	0.06849	0	0	0	0	0	0	0	0	0	0	0	0	1	0	0	0	0	0	0	1	0	0	0	1	0	0	0	0	1	0	0	0	0	0	1	0	0	0	0	0	0	0	0	0	1	0	1
LG1_1545582	A/T	0.4863	2	1	1	1	1	1	1	0	1	2	1	0	1	1	1	1	1	1	1	1	1	1	1	0	1	1	1	1	1	1	0	1	1	1	1	1	1	1	1	2	1	1	1	1	0	1	1
LG1_1545618	A/G	0.4932	1	1	1	1	1	1	1	2	1	0	1	1	1	1	1	1	1	1	1	1	1	1	1	2	1	1	1	0	1	1	1	0	1	1	1	0	1	1	1	0	1	1	1	2	1	1	1
LG1_1545628	T/C	0.1301	0	0	0	0	1	0	0	1	0	0	0	0	0	0	0	0	0	0	0	0	1	0	1	1	1	0	0	0	0	0	1	0	0	0	0	0	1	0	0	0	1	1	0	0	1	0	1
LG1_1546074	G/A	0.1712	0	1	0	0	1	0	1	0	0	0	1	0	0	1	0	0	0	1	1	0	1	1	0	0	0	0	1	0	0	0	0	0	1	1	0	1	0	1	1	1	1	0	0	0	1	0	0
LG1_1546087	A/G	0.07534	0	0	0	0	0	0	0	0	0	0	0	0	0	0	0	0	0	0	1	0	0	1	0	0	0	0	0	0	0	0	0	0	1	1	0	0	1	0	1	1	0	0	0	0	1	0	0
LG1_1547525	T/G	0.06849	1	0	0	0	0	0	0	0	0	0	0	0	0	0	0	0	0	0	0	0	0	1	0	0	0	0	0	0	0	0	0	1	0	0	0	0	0	0	0	0	0	0	1	0	0	0	0
LG1_1550187	T/C	0.2123	1	1	1	0	0	1	1	0	1	1	0	0	0	0	0	0	0	0	0	0	1	0	0	0	1	1	1	0	0	0	0	1	1	1	1	0	1	0	1	1	0	0	0	0	1	0	1
LG1_1550211	G/A	0.1575	1	1	0	0	0	0	1	0	1	0	0	0	0	0	0	0	0	0	0	0	1	0	0	0	1	0	0	0	0	0	0	1	1	1	1	0	1	0	1	1	0	0	0	0	1	0	0
LG1_1550533	A/G	0.3082	1	0	0	0	1	1	0	1	1	1	1	1	0	1	1	1	1	0	1	1	1	1	0	0	0	0	1	1	0	1	1	1	1	1	1	0	0	1	1	1	0	0	1	0	1	1	1
LG1_1550599	C/G	0.137	0	0	0	0	0	1	0	0	0	0	0	0	0	0	0	1	0	1	1	0	0	1	1	0	0	0	1	1	0	0	1	0	0	0	1	0	0	0	0	1	0	0	0	0	0	0	1
LG1_1551604	G/A	0.07534	0	0	0	1	1	0	0	0	0	0	0	0	0	0	0	0	0	0	1	0	0	0	0	0	0	0	0	0	0	0	1	0	0	1	0	0	0	0	0	0	1	0	0	0	0	0	1
LG1_1591968	G/C	0.363	1	0	0	1	1	0	1	1	2	1	1	1	1	0	0	1	1	0	0	2	1	0	0	2	2	2	0	0	1	0	2	1	1	2	1	0	1	0	1	0	0	2	1	0	2	2	2
LG1_1593939	G/T	0.05479	0	0	0	0	0	0	0	0	0	0	0	0	0	0	0	0	0	0	0	0	0	0	0	0	0	0	0	0	0	0	0	0	0	0	0	0	0	0	0	0	1	0	0	0	0	0	0
LG1_1598586	A/C	0.2192	1	1	0	1	1	1	1	0	1	0	0	0	1	0	0	1	1	0	0	0	0	0	0	0	0	1	1	1	0	1	1	1	0	0	0	1	0	0	1	0	0	1	1	0	1	0	1
LG1_1598596	G/C	0.3904	1	1	1	1	1	2	1	1	2	1	1	1	1	0	0	1	2	1	0	2	1	0	0	1	1	2	1	1	0	1	2	1	1	2	0	1	0	0	1	0	0	2	1	0	1	2	2
LG1_1599908	G/C	0.3767	1	2	2	1	1	0	1	2	1	2	2	1	0	1	0	0	1	1	0	2	2	1	0	1	2	1	2	1	0	0	1	0	1	2	0	0	1	0	2	1	0	2	1	0	1	1	1
LG1_1600012	G/C	0.05479	0	0	0	0	0	0	0	1	0	0	0	0	0	0	0	0	0	0	0	0	0	1	0	0	0	0	0	0	1	0	0	0	0	0	0	1	0	0	0	0	0	1	0	0	0	0	0
LG1_1600022	C/A	0.1849	0	0	0	0	0	0	0	1	0	0	0	1	1	0	1	1	0	0	1	0	0	1	0	1	0	0	0	0	1	0	1	0	0	0	1	1	0	0	0	0	0	1	0	0	1	1	1
LG1_1600089	C/T	0.08904	1	0	0	0	0	1	0	0	0	0	0	0	0	0	0	0	0	0	0	0	0	0	0	0	0	0	0	0	0	0	0	1	0	0	0	0	0	0	0	0	0	0	1	0	0	0	0
LG1_1600454	G/A	0.2192	0	1	1	0	1	0	1	1	0	1	2	0	0	2	0	0	0	1	0	0	1	1	1	0	0	1	2	2	0	1	0	0	0	0	0	1	0	0	1	0	1	1	0	0	0	0	0
LG1_1600606	T/C	0.1301	0	0	0	0	0	0	1	0	1	1	1	0	0	0	0	0	1	0	0	0	1	0	0	0	0	1	0	0	0	0	1	0	0	1	0	0	0	0	1	0	0	0	1	0	0	0	0
LG1_1612033	T/G	0.08219	0	0	0	0	0	0	0	0	0	0	0	0	0	0	1	0	0	0	1	1	0	0	0	1	0	0	0	0	1	0	1	0	0	1	0	0	0	0	0	0	0	0	0	1	0	1	1
LG1_1612972	T/A	0.1507	0	0	0	0	0	0	0	0	0	1	0	0	1	1	1	1	1	0	1	0	1	0	1	0	1	0	1	0	0	1	0	0	1	0	1	0	0	1	0	0	0	0	0	1	0	0	0
LG1_1612989	G/A	0.1644	0	0	0	0	0	0	0	0	0	0	0	0	1	1	1	1	1	0	2	0	0	0	1	0	1	0	1	0	0	1	0	0	1	1	1	0	0	1	0	0	0	0	0	1	1	0	0
LG1_1612999	A/G	0.2671	0	0	0	0	0	1	0	0	0	0	1	0	1	0	1	1	1	1	2	0	1	0	1	1	1	1	1	0	0	1	1	0	1	1	1	1	1	1	0	0	1	0	1	1	1	1	0
LG1_1613029	T/A	0.274	0	0	0	0	0	1	0	0	0	0	1	0	1	0	1	1	1	1	2	0	1	0	1	1	1	0	0	1	0	1	1	1	1	1	1	0	1	1	0	0	1	0	1	1	1	1	1
LG1_1613050	A/G	0.2534	0	0	0	0	0	1	0	0	0	0	1	1	1	0	1	1	1	1	2	0	0	0	1	1	1	0	0	1	0	1	1	0	1	0	1	1	0	1	0	0	1	0	1	1	1	0	1
LG1_1639597	A/G	0.1644	1	0	0	0	0	0	0	0	0	1	0	0	0	0	1	0	0	0	1	1	0	1	1	0	0	0	0	0	1	1	0	1	0	0	0	0	0	1	0	0	0	1	0	1	0	0	1
LG1_1639882	G/A	0.4726	0	1	1	1	1	1	0	1	1	1	1	1	1	1	1	1	0	1	1	1	1	1	1	1	1	1	1	1	0	1	1	1	1	1	1	1	1	1	1	1	1	1	1	1	1	1	1
LG1_1640244	C/T	0.3425	0	0	0	1	1	1	0	0	1	1	1	0	0	1	0	1	1	2	2	0	0	2	1	1	0	0	0	1	0	0	1	1	1	1	1	0	1	1	0	1	1	0	1	1	1	1	1
LG1_1640292	T/C	0.1164	0	1	0	0	0	0	0	0	0	1	0	1	0	1	0	0	0	2	1	1	0	1	0	0	0	0	0	0	1	0	0	1	0	0	0	0	0	1	0	1	0	0	0	0	0	0	0
LG1_1641244	C/T	0.2123	1	0	1	0	1	1	0	1	1	1	1	0	0	0	0	0	0	1	0	1	1	1	0	0	1	0	0	0	0	0	0	1	0	1	0	1	0	0	1	0	1	1	0	0	0	1	1
LG1_1641433	A/G	0.06849	0	0	0	0	0	0	0	0	0	0	0	0	1	2	0	0	0	0	0	0	0	0	1	0	0	0	2	1	0	0	0	0	0	0	0	0	0	1	0	0	0	0	0	0	0	0	0
LG1_1641790	T/G	0.226	0	0	0	0	0	0	0	0	0	0	0	0	1	1	1	2	0	0	1	0	0	0	1	0	1	0	1	1	0	1	0	0	1	0	1	1	2	0	0	0	1	0	0	1	0	0	0
LG1_1641934	A/T	0.1096	0	0	0	0	0	0	0	0	1	0	0	0	0	0	1	0	0	1	1	1	0	0	0	1	0	0	0	0	1	0	1	0	0	0	0	0	0	1	0	0	0	0	0	1	0	1	1
LG1_1641976	G/A	0.06164	0	0	0	0	0	0	0	0	0	0	0	0	0	0	1	0	0	0	1	0	0	0	0	0	0	0	0	0	1	0	1	0	0	0	0	0	0	1	0	0	0	0	0	1	0	1	0
LG1_1642045	G/C	0.3973	1	0	0	1	0	0	1	1	0	1	0	2	1	0	2	1	1	1	2	1	0	0	1	0	0	0	0	0	2	1	0	0	1	1	2	1	0	1	0	1	0	1	1	2	1	1	0
LG1_1642232	T/A	0.4658	1	1	1	1	1	1	0	1	1	1	1	1	2	1	1	2	1	1	1	0	1	1	1	1	1	1	1	1	1	1	2	0	1	1	1	1	2	1	0	1	1	1	1	1	1	1	1
LG1_1642268	C/T	0.4452	1	1	1	1	0	0	0	0	0	1	1	0	1	1	2	0	0	1	1	1	0	1	2	1	1	1	0	1	2	1	0	1	1	1	1	1	0	1	1	1	1	1	0	2	1	1	1
LG1_1642286	G/C	0.4247	2	1	2	1	1	1	2	2	1	1	1	1	1	1	0	1	1	1	0	1	2	1	0	0	1	0	2	1	0	1	1	1	1	1	1	1	1	1	1	1	1	1	1	0	0	1	1
LG1_1642303	C/A	0.4247	0	1	0	1	0	0	0	0	0	1	1	0	1	1	2	0	0	1	1	1	0	1	2	1	1	1	0	0	2	1	0	1	1	1	1	1	0	1	1	1	1	1	0	2	1	1	1
LG1_1656416	C/T	0.4726	2	1	2	1	1	2	2	1	2	1	1	1	0	0	0	0	1	2	0	2	1	1	0	2	1	1	0	0	1	0	2	2	0	2	0	2	0	0	1	2	0	1	2	0	1	2	2
LG1_1656442	A/G	0.4795	2	1	1	1	1	2	2	1	2	1	1	1	0	0	0	0	1	1	0	2	2	1	0	2	1	2	0	0	1	0	2	2	0	2	0	2	0	0	1	1	0	1	2	0	1	2	2
LG1_1656493	A/G	0.2055	0	1	1	0	1	0	0	0	0	1	1	0	0	2	0	0	0	1	0	0	1	1	1	0	0	0	2	2	0	1	0	0	1	0	0	0	0	1	1	0	1	1	0	0	0	0	0
LG1_1656654	C/T	0.2397	0	1	1	0	1	0	1	1	0	0	1	0	0	2	0	0	0	1	0	0	1	1	1	0	0	1	2	2	0	1	0	0	1	0	0	1	0	0	1	0	1	1	0	0	0	0	0
LG1_1656910	T/A	0.2534	0	2	1	0	1	0	1	2	0	1	1	0	0	2	0	0	0	1	0	0	1	1	1	0	0	1	2	2	0	0	0	0	1	0	0	1	0	1	1	0	1	1	0	0	0	0	0
LG1_1656927	G/A	0.137	0	0	0	1	0	0	0	0	0	0	0	0	2	0	0	2	1	0	0	0	0	0	0	0	0	0	0	0	0	0	0	0	1	0	2	0	1	0	0	1	0	0	0	0	1	0	0
LG1_1657178	G/A	0.1507	0	0	0	1	0	0	0	0	0	0	0	1	2	0	0	2	1	0	0	0	0	0	0	0	0	0	0	0	0	0	0	0	1	0	2	0	1	0	0	1	0	0	0	0	1	0	0
LG1_1657609	T/C	0.226	0	1	1	0	0	0	1	1	0	1	1	0	0	2	0	0	0	1	0	0	2	0	0	0	0	1	2	2	0	1	0	0	1	0	0	1	0	1	2	0	1	1	0	0	0	0	0
LG1_1657640	T/A	0.4178	0	1	1	1	1	0	1	0	0	1	1	2	2	2	0	2	1	1	0	0	2	0	0	0	0	1	2	2	0	1	0	0	2	0	2	1	1	1	2	1	1	1	0	0	1	0	0
LG1_1658042	T/C	0.2123	0	1	1	0	1	0	1	0	0	1	1	0	0	2	0	0	0	1	0	0	1	1	0	0	0	1	2	2	0	1	0	0	1	0	0	1	0	1	1	0	0	1	0	0	0	0	0
LG1_1664473	G/C	0.1644	0	0	0	0	0	0	0	0	0	0	0	0	0	0	2	0	0	0	2	0	0	0	1	0	0	0	0	0	1	1	0	0	0	0	0	0	0	1	0	0	0	0	0	2	0	0	0
LG1_1683549	G/T	0.3767	0	1	1	1	0	0	1	2	0	1	1	1	2	2	0	2	1	1	0	0	1	1	1	0	0	0	2	2	0	0	0	0	2	0	2	1	1	1	1	2	1	1	0	0	1	0	0
LG1_1684789	C/T	0.3699	0	1	1	1	1	0	1	1	0	1	1	0	2	2	0	2	0	1	0	0	1	1	0	0	0	1	2	2	0	2	0	0	2	0	2	1	0	1	1	1	1	1	0	0	1	0	0
LG1_1685823	C/A	0.1781	0	0	0	0	0	0	0	0	0	0	0	0	0	0	2	0	0	0	2	0	0	0	1	0	1	0	0	0	1	1	0	0	0	0	0	0	1	1	0	0	1	0	0	2	0	0	0
LG1_1691095	G/A	0.1027	1	0	0	0	0	1	0	0	0	0	0	0	0	0	0	0	0	0	0	0	0	2	0	0	0	0	0	0	0	0	0	1	0	0	0	1	0	0	0	0	0	0	0	0	0	0	0
LG1_1701162	A/C	0.4521	2	1	1	1	1	1	1	1	1	2	0	0	0	1	0	1	1	1	2	1	1	1	1	1	1	1	1	1	1	1	0	1	1	2	1	1	1	1	1	1	1	1	1	1	1	1	1
LG1_1701179	G/A	0.4452	1	1	1	1	1	0	1	1	1	1	0	0	0	1	1	1	1	2	2	1	1	1	1	1	1	1	1	1	1	1	0	1	1	2	1	1	1	1	1	1	1	1	1	1	1	1	0
LG1_1701458	T/C	0.4589	1	0	1	1	1	0	1	1	1	1	1	1	2	1	2	1	1	0	0	1	1	1	1	1	1	1	1	1	1	1	1	1	1	1	1	1	1	1	2	1	1	1	1	0	1	0	1
LG1_1701497	T/G	0.4178	1	1	1	1	1	0	0	0	1	1	1	1	2	0	1	1	1	0	0	1	1	1	1	1	1	1	1	1	1	1	1	1	1	1	1	0	1	1	1	1	1	1	1	0	1	0	0
LG1_1701524	A/G	0.1575	0	0	0	1	0	2	0	0	0	0	0	1	0	0	0	0	0	0	0	0	0	0	0	1	0	0	0	0	0	0	1	0	0	0	0	1	0	0	0	0	0	0	1	0	0	0	0
LG1_1701547	A/C	0.3767	0	1	1	1	1	0	0	1	1	1	1	1	1	0	1	1	1	0	1	1	1	1	1	1	1	1	0	1	0	1	1	1	1	1	1	0	0	1	1	1	1	1	1	1	1	1	0
LG1_1701561	G/A	0.4247	1	1	1	1	1	0	0	0	1	1	1	1	1	1	1	1	1	1	1	1	1	1	1	1	1	1	0	1	1	1	1	1	1	1	1	0	1	1	1	1	1	1	1	1	1	1	1
LG1_1701612	C/G	0.4589	1	1	1	1	1	2	1	1	1	1	1	1	1	1	1	1	1	0	1	1	1	0	1	1	0	0	1	1	1	1	1	1	1	1	1	0	1	1	0	0	1	1	1	1	1	1	1
LG1_1701640	A/C	0.4384	1	1	1	1	1	1	1	1	0	1	1	1	1	1	2	1	1	0	1	1	0	0	1	0	0	0	1	1	1	1	2	1	1	1	1	0	2	1	0	1	1	1	1	1	1	1	1
LG1_1739426	T/C	0.3973	1	0	1	0	2	1	1	2	0	1	2	0	0	2	0	0	0	2	0	0	1	2	2	2	1	2	2	1	1	0	2	0	1	0	0	1	1	1	1	1	1	1	1	0	0	1	1
LG1_1743969	G/A	0.3151	1	1	1	1	2	1	1	0	0	0	2	1	0	2	0	0	0	2	0	0	0	1	1	2	1	2	2	0	0	0	2	0	2	0	0	0	1	1	1	1	0	1	0	0	0	1	0
LG1_1743983	T/C	0.4178	1	1	1	1	2	0	1	1	0	0	2	1	0	2	1	0	0	2	1	0	1	1	2	2	1	2	2	0	2	1	2	0	1	0	0	0	1	2	0	1	0	1	0	2	0	1	0
LG1_1744936	C/T	0.1096	0	0	0	0	0	0	0	0	0	1	0	1	2	0	0	2	1	0	0	0	0	0	0	0	0	0	0	0	0	1	0	0	1	0	2	0	1	0	0	1	0	0	0	0	0	0	0
LG1_1777454	G/A	0.2192	0	1	1	1	0	0	2	1	1	0	0	1	2	0	0	2	2	0	0	1	1	0	0	0	1	0	0	1	0	0	0	1	1	2	2	0	0	0	0	1	0	0	0	0	2	1	0
LG1_1777490	G/A	0.411	1	1	1	2	2	1	0	1	0	1	2	1	0	2	0	0	0	2	0	0	1	1	1	2	0	2	2	2	0	0	2	0	0	0	0	1	1	1	1	1	2	1	1	0	0	2	2
LG1_1778132	C/T	0.1438	0	0	0	0	0	0	0	0	0	0	0	0	0	0	2	0	0	0	2	0	0	0	1	0	0	0	0	0	1	2	0	0	0	0	0	0	0	1	0	0	0	0	0	2	0	0	0
LG1_1780011	G/C	0.1233	0	1	0	0	1	0	1	1	0	0	0	1	1	0	1	0	0	1	0	0	0	0	0	0	0	0	0	0	1	0	0	0	0	0	0	0	0	0	0	0	0	0	0	0	0	0	0
LG1_1780143	T/C	0.06849	0	0	0	0	0	0	0	0	1	0	0	0	0	0	0	0	2	0	0	1	0	0	0	0	0	0	0	0	1	0	0	0	0	0	0	0	0	0	1	0	0	1	0	0	0	0	0
LG1_1843060	G/A	0.1849	0	0	0	1	0	0	0	0	0	1	0	2	2	0	0	2	1	0	0	1	0	0	0	0	0	0	0	1	0	0	0	0	1	0	2	0	1	0	1	0	0	0	0	0	2	0	0
LG1_1843843	A/G	0.4658	1	0	0	1	0	1	0	0	0	1	0	1	2	0	2	2	1	0	2	1	0	0	1	0	0	0	0	1	0	2	0	1	1	0	2	1	2	1	1	0	1	0	1	2	1	0	0
LG1_1844326	G/A	0.2397	1	0	0	0	0	1	0	0	0	0	0	0	0	0	2	0	0	0	2	0	0	1	2	0	0	0	0	0	1	1	0	1	0	0	0	1	0	1	0	0	0	0	1	2	0	0	0
LG1_1862647	T/C	0.137	0	0	0	0	0	0	0	0	0	0	0	0	0	0	2	0	0	0	2	0	0	0	1	0	0	0	0	0	1	1	0	0	0	0	0	0	0	1	0	0	0	0	0	2	0	0	0
LG1_1863757	T/C	0.226	0	0	0	1	0	0	0	0	0	2	0	2	2	0	0	2	2	0	0	2	0	0	0	0	0	0	0	1	0	1	0	0	1	0	2	0	0	0	1	0	0	0	0	0	2	0	0
LG1_1867818	T/G	0.137	0	0	0	1	0	1	0	1	0	0	0	0	0	0	0	1	0	0	0	1	0	0	0	1	0	1	0	0	0	0	0	1	1	1	0	0	0	1	0	1	0	1	0	0	0	0	1
LG1_1867830	G/T	0.1164	0	0	0	1	0	0	0	1	0	0	0	0	1	0	0	0	0	0	0	1	0	0	0	0	0	1	0	0	0	0	0	1	1	1	0	0	0	0	0	1	0	1	0	1	0	0	1
LG1_1869488	C/T	0.1712	0	0	0	1	0	0	0	0	0	1	0	1	2	0	0	2	1	0	0	0	0	0	0	0	0	0	0	1	0	1	0	0	1	0	2	0	1	0	1	0	0	0	0	0	1	0	0
LG1_1870748	G/A	0.05479	0	0	0	0	0	0	0	0	0	0	0	0	0	1	0	0	0	0	0	1	0	0	0	0	0	0	0	0	0	0	0	1	0	0	0	0	0	0	0	0	0	0	0	0	1	0	0
LG1_1870825	G/T	0.3973	0	1	1	0	1	0	1	0	1	0	1	1	1	1	0	1	0	1	1	1	1	2	1	1	0	0	0	1	1	1	1	1	1	1	1	1	0	2	0	1	1	1	0	1	1	1	0
LG1_1870856	T/C	0.3836	0	1	0	0	1	0	1	1	1	0	1	1	1	1	0	0	1	1	1	1	1	1	1	1	1	0	0	1	1	1	1	1	1	1	1	1	0	1	0	1	1	1	0	1	1	1	1
LG1_1870890	T/G	0.4726	1	1	1	1	1	0	1	1	1	0	1	1	1	1	1	1	1	1	1	1	1	1	1	1	1	0	1	1	1	2	1	1	1	2	1	1	1	1	1	1	1	1	1	1	1	1	1
LG1_1870902	A/G	0.4932	1	1	1	1	1	2	1	1	1	1	1	0	1	1	2	1	1	1	1	0	1	1	1	1	1	1	1	1	1	1	0	1	1	0	1	1	1	0	1	1	1	1	1	1	1	1	1
LG1_1870923	G/A	0.4726	1	1	1	1	1	2	1	1	1	1	1	0	1	0	1	1	1	1	1	0	1	1	1	1	1	1	1	1	1	1	1	1	1	0	1	1	1	1	1	1	1	1	1	1	1	1	1
LG1_1870966	G/T	0.1986	1	1	1	1	1	0	1	1	1	0	1	0	0	1	0	0	1	1	0	0	2	0	0	1	1	1	1	0	0	0	0	0	0	0	0	0	1	0	0	2	0	1	1	0	0	1	1
LG1_1870983	C/T	0.4589	0	1	0	1	1	1	1	1	1	1	1	2	1	1	0	1	0	1	1	1	0	1	1	1	1	1	1	1	1	1	1	1	0	2	1	1	0	1	1	0	1	1	1	1	1	1	1
LG1_1871045	T/C	0.2397	0	1	0	0	0	0	1	1	0	0	0	2	1	1	0	1	0	0	1	1	0	1	0	1	1	1	0	1	1	1	0	1	0	1	1	0	1	0	0	0	0	1	0	1	0	0	1
LG1_1871631	C/T	0.2192	0	0	0	1	0	0	0	1	0	0	0	1	2	0	0	2	1	0	0	1	0	0	0	0	0	0	0	1	0	1	0	0	1	0	2	0	1	0	1	0	0	0	0	0	1	0	0
LG1_1887351	A/G	0.1986	0	1	1	0	1	0	0	1	0	1	1	0	0	2	0	0	0	1	0	0	1	0	1	0	0	0	2	1	0	0	0	0	1	0	0	1	0	1	1	0	0	1	0	0	0	0	0
LG1_1887395	C/T	0.2192	0	1	1	0	1	0	0	1	0	1	1	0	0	2	0	0	0	1	0	0	1	1	1	0	0	1	2	1	0	0	0	0	1	0	0	1	0	1	1	0	1	1	0	0	0	0	0
LG1_1887833	C/A	0.4247	1	0	0	0	0	0	0	0	0	1	0	0	2	0	2	2	2	0	2	2	0	1	1	0	0	0	0	1	1	2	0	2	1	0	2	2	1	1	1	0	0	0	1	2	1	0	0
LG1_1889071	C/T	0.4178	1	0	0	1	0	1	0	0	0	1	0	1	2	0	2	2	2	0	2	2	0	1	1	0	0	0	0	1	1	2	0	1	0	0	2	1	1	1	0	0	0	0	1	2	1	0	0
LG1_1889167	T/C	0.1849	0	0	0	1	0	0	0	0	0	1	0	1	2	0	0	2	1	0	0	2	0	0	0	0	0	0	0	1	0	0	0	0	1	0	2	0	1	0	1	0	0	0	0	0	1	0	0
LG1_1889338	C/T	0.1781	0	0	0	1	0	0	0	0	0	1	0	1	2	0	0	2	1	0	0	1	0	0	0	0	0	0	0	2	0	1	0	0	1	0	2	0	1	0	1	0	0	0	0	0	1	0	0
LG1_1889361	G/A	0.2192	0	2	0	0	1	0	0	1	0	1	1	0	0	2	0	0	0	1	0	0	2	1	1	0	0	1	2	0	0	0	0	0	1	0	0	0	0	1	1	0	1	1	0	0	0	0	0
LG1_1889513	G/C	0.2329	0	1	2	0	1	0	0	1	0	1	1	0	0	2	0	0	0	1	0	0	1	1	1	0	0	2	2	1	0	0	0	0	1	0	0	1	0	1	1	0	1	0	0	0	0	0	0
LG1_1890970	C/T	0.3151	1	1	1	1	1	1	2	1	2	0	1	1	0	0	0	0	1	1	0	1	1	0	0	2	2	0	0	0	1	0	2	1	0	2	0	0	2	0	0	2	0	1	1	0	1	2	2
LG1_1892465	A/C	0.2945	0	1	1	2	1	0	2	2	2	0	1	1	0	0	0	0	1	1	0	1	1	0	0	2	2	0	0	0	1	0	2	1	0	2	0	0	1	0	0	2	0	1	1	0	1	2	2
LG1_1892592	C/T	0.1301	0	0	0	0	0	0	0	0	0	0	0	0	0	0	2	0	0	0	2	0	0	0	1	0	0	0	0	0	1	2	0	0	0	0	0	0	0	1	0	0	0	0	0	2	0	0	0
LG1_1894487	T/G	0.3425	0	1	1	1	1	1	2	0	2	0	1	1	0	0	0	0	1	0	0	1	2	0	0	2	2	1	0	0	1	0	2	1	0	2	0	0	1	0	0	2	1	1	1	0	1	2	2
LG1_1895356	G/A	0.3288	1	1	1	0	1	1	2	1	2	0	0	1	0	0	0	0	1	0	0	1	1	0	0	2	2	1	0	0	1	0	2	0	0	2	0	0	1	0	0	2	1	1	1	0	1	2	2
LG1_1901323	A/C	0.2055	0	1	1	0	1	0	0	1	0	1	1	0	0	2	0	0	0	0	0	0	1	1	1	0	0	0	2	0	0	0	0	0	1	0	0	0	0	1	1	0	1	1	0	0	0	0	0
LG1_1906343	T/A	0.274	1	0	0	1	0	1	0	0	0	1	0	1	2	0	0	2	0	0	0	1	0	1	0	0	0	0	0	2	0	1	0	1	1	0	2	1	0	0	1	0	0	0	1	0	1	0	0
LG1_1906579	C/A	0.2603	1	0	0	1	0	0	0	0	0	1	0	0	2	0	0	2	1	0	0	1	0	1	0	0	0	0	0	1	0	1	0	1	1	0	2	0	1	0	1	0	0	0	1	0	1	0	0
LG1_1907693	C/G	0.3014	1	0	0	1	0	1	0	0	0	1	0	0	2	0	0	2	1	0	0	1	0	2	0	0	0	0	0	1	0	1	0	1	1	0	2	1	1	0	1	0	0	0	1	0	1	0	0
LG1_1908004	T/G	0.2671	1	0	0	1	0	1	0	0	0	1	0	1	2	0	0	2	2	0	0	1	0	1	0	0	0	0	0	1	0	0	0	1	0	0	2	1	1	0	1	0	0	0	1	0	1	0	0
LG1_1915195	T/C	0.2397	0	1	0	0	1	0	0	0	0	1	1	0	0	2	0	0	0	2	0	0	1	1	1	0	0	2	2	1	0	0	0	0	1	0	0	2	0	1	1	0	1	1	0	0	0	0	0
LG1_1916190	T/C	0.3219	0	0	1	1	1	2	2	1	2	0	1	0	0	0	0	0	1	1	0	1	1	0	0	2	2	1	0	0	1	0	2	2	0	2	0	0	2	0	0	2	0	1	1	0	1	2	2
LG1_1920482	A/T	0.3493	2	1	1	1	1	1	2	1	2	0	1	1	0	0	0	0	1	1	0	1	1	0	0	2	2	2	0	0	1	0	2	1	0	2	0	0	1	0	0	2	1	1	1	0	1	2	2
LG1_1920501	G/C	0.1712	0	0	0	0	0	0	0	0	0	0	0	0	0	0	2	0	0	0	2	0	0	0	2	0	0	0	0	0	1	2	0	0	0	0	0	0	0	1	0	0	0	0	0	2	0	0	0
LG1_1941221	C/T	0.2192	0	1	0	0	0	0	0	0	0	2	1	0	0	2	0	0	0	1	0	0	1	2	1	0	0	1	2	1	0	0	0	0	0	0	0	1	0	1	1	0	2	1	0	0	0	0	0
LG1_1957381	G/A	0.4863	1	1	1	0	1	1	0	1	0	1	1	0	0	2	2	0	0	1	2	0	1	2	2	0	0	1	2	1	1	1	0	1	1	0	0	2	0	2	0	0	2	1	1	2	0	0	0
LG1_1957789	T/G	0.4932	1	1	1	0	1	1	0	1	0	1	1	0	0	2	2	0	0	2	2	0	1	2	2	0	0	1	2	1	1	1	0	1	1	0	0	2	0	2	0	0	2	1	1	2	0	0	0
LG1_1964371	T/C	0.2466	1	0	0	0	0	2	0	0	0	0	0	0	0	0	2	0	0	0	2	0	0	2	0	0	0	0	0	0	1	1	0	1	0	0	0	0	0	1	0	0	0	0	1	2	0	0	0
LG1_1966197	A/C	0.2466	1	0	0	0	0	1	0	0	0	0	0	0	0	0	2	0	0	0	2	0	0	1	1	0	0	0	0	0	1	2	0	1	0	0	0	1	0	1	0	0	0	0	1	2	0	0	0
LG1_1966215	C/T	0.09589	1	0	0	0	0	2	0	0	0	0	0	0	0	0	0	0	0	0	0	0	0	1	0	0	0	0	0	0	0	0	0	1	0	0	0	1	0	0	0	0	0	0	1	0	0	0	0
LG1_1985364	C/T	0.274	0	0	0	0	0	1	0	0	0	0	0	0	0	0	2	0	0	0	2	0	0	1	1	0	0	0	0	0	1	1	0	1	0	0	0	1	0	1	0	0	1	0	1	2	0	0	0
LG1_1987099	A/G	0.4384	0	1	1	2	1	0	2	0	2	0	1	2	2	0	0	2	2	1	0	2	1	0	0	2	2	1	0	1	1	0	2	0	1	2	2	0	2	0	1	2	0	1	0	0	2	2	2
LG1_1987122	C/G	0.4932	0	1	1	0	1	0	0	2	0	2	1	0	0	2	2	0	0	1	2	0	1	2	2	0	0	1	2	1	1	2	0	0	1	0	0	2	0	2	1	0	2	1	0	2	0	0	0
LG1_2004564	A/T	0.1575	0	0	0	1	0	0	0	0	0	1	0	1	2	0	0	2	2	0	0	1	0	0	0	0	0	0	0	0	0	0	0	0	1	0	2	0	0	0	1	0	0	0	0	0	1	0	0
LG1_2005700	A/T	0.1712	0	0	0	0	0	0	0	0	0	1	0	0	0	0	2	0	0	0	2	0	0	0	0	0	0	0	0	1	1	2	0	0	0	0	0	0	0	1	0	0	0	0	0	2	0	0	0
LG1_2034045	T/A	0.3082	0	0	0	0	0	0	0	0	0	1	0	0	1	0	2	1	0	0	2	1	0	1	1	0	0	0	0	0	1	1	0	1	1	0	1	0	0	1	0	0	1	0	1	2	1	0	0
LG1_2036394	A/G	0.3082	1	1	1	0	2	1	2	1	2	0	1	1	0	0	0	0	0	1	0	0	1	0	0	2	2	1	0	0	1	0	2	1	0	2	0	0	0	0	0	2	1	1	0	0	1	2	2
LG1_2036589	A/C	0.3767	1	1	1	0	1	1	2	1	2	0	1	1	0	0	0	0	1	1	0	0	2	0	0	2	2	1	0	0	1	0	2	2	0	2	0	0	0	0	0	2	1	1	1	0	0	2	2
LG1_2036863	T/C	0.2808	1	1	1	0	1	1	2	1	2	0	1	0	0	0	0	0	1	1	0	0	0	0	0	2	2	0	0	0	1	0	2	0	0	2	0	0	0	0	0	2	1	1	1	0	0	2	2
LG1_2037159	A/G	0.1507	0	0	1	0	0	0	0	1	0	0	1	0	0	2	0	0	0	0	0	0	1	0	1	0	0	2	2	0	0	0	0	0	0	0	0	0	0	1	0	0	1	1	0	0	0	0	0
LG1_2037212	T/C	0.1918	0	1	1	0	1	0	0	1	0	0	1	0	0	2	0	0	0	1	0	0	1	0	1	0	0	2	2	1	0	0	0	0	0	0	0	1	0	1	1	0	1	1	0	0	0	0	0
LG1_2037519	T/A	0.137	1	0	0	0	0	0	0	0	0	0	0	1	1	0	0	1	1	0	0	0	0	0	0	0	0	0	0	0	0	0	0	1	1	0	1	1	1	0	0	0	0	0	1	0	1	0	0
LG1_2037619	A/G	0.1712	0	0	0	0	0	1	0	0	0	0	0	0	0	0	2	0	0	0	2	0	0	0	1	0	0	0	0	0	1	1	0	1	0	0	0	0	0	2	0	0	0	0	1	2	0	0	0
LG1_2037633	C/T	0.2055	0	1	1	0	1	0	0	2	0	0	1	0	0	2	0	0	0	1	0	0	1	1	1	0	0	0	2	1	0	0	0	0	0	0	0	1	0	1	1	0	2	1	0	0	0	0	0
LG1_2037657	A/T	0.4795	0	1	1	1	1	0	0	1	0	0	1	0	1	2	2	1	1	1	2	0	1	2	2	0	0	0	2	1	2	1	0	1	2	0	1	1	0	2	2	0	2	0	1	2	0	0	0
LG1_2037880	A/G	0.1233	0	0	0	0	0	0	0	0	0	1	0	0	1	0	0	1	1	0	0	0	0	1	0	0	0	0	0	0	0	0	0	0	1	0	1	1	1	0	1	0	0	0	1	0	0	0	0
LG1_2047294	A/C	0.06849	0	0	0	0	0	0	0	0	0	1	0	0	1	0	0	1	0	0	0	0	0	0	0	0	0	0	0	0	0	0	0	0	0	0	1	0	1	0	0	0	0	0	0	0	0	0	0
LG1_2047505	C/T	0.1096	0	0	0	0	0	0	0	0	0	0	0	0	1	0	0	1	0	0	0	1	0	1	0	0	0	0	0	0	0	0	0	1	0	0	1	1	0	0	0	0	0	0	0	0	0	0	0
LG1_2047535	T/G	0.1575	0	0	0	0	0	0	0	0	0	1	0	0	1	0	0	1	0	0	0	0	0	1	0	0	0	0	0	1	0	1	0	1	0	0	1	1	0	0	0	0	1	0	0	0	0	0	0
LG1_2056526	G/A	0.06849	0	0	0	0	0	0	0	0	0	0	0	0	0	0	0	0	0	0	0	0	1	0	0	0	1	0	0	0	0	0	0	1	0	2	0	0	0	0	0	0	1	0	0	0	1	1	0
LG1_2126147	G/C	0.2466	0	0	0	2	0	0	0	0	0	2	0	2	2	0	0	2	2	0	0	2	0	0	0	0	0	0	0	0	0	0	0	0	2	0	2	0	2	0	2	0	0	0	0	0	2	0	0
LG1_2126777	T/A	0.2466	0	0	0	2	0	0	0	0	0	2	0	2	2	0	0	2	2	0	0	2	0	0	0	0	0	0	0	0	0	0	0	0	2	0	2	0	2	0	2	0	0	0	0	0	2	0	0
LG1_2126820	C/A	0.2466	0	0	0	2	0	0	0	0	0	2	0	2	2	0	0	2	2	0	0	2	0	0	0	0	0	0	0	0	0	0	0	0	2	0	2	0	2	0	2	0	0	0	0	0	2	0	0
LG1_2126870	G/A	0.08904	0	0	0	0	1	0	0	0	0	0	0	0	0	2	0	0	0	0	0	0	1	0	0	0	0	0	2	0	0	0	0	0	0	0	0	0	0	1	0	0	1	0	0	0	0	0	0
LG1_2126882	A/G	0.137	0	0	0	0	0	0	0	0	0	0	0	0	0	0	2	0	0	0	2	0	0	0	2	0	0	0	0	0	1	0	0	0	0	0	0	0	0	1	0	0	0	0	0	2	0	0	0
LG1_2126895	T/C	0.1438	0	0	0	1	0	0	0	0	0	1	0	1	1	0	0	2	1	0	0	1	0	0	0	0	0	0	0	0	0	0	0	0	1	0	1	0	1	0	2	0	0	0	0	0	1	0	0
LG1_2126907	G/A	0.05479	0	0	0	0	0	0	0	0	0	0	0	0	0	0	0	0	0	0	0	0	0	1	0	0	0	0	0	0	0	1	0	1	0	2	0	0	0	0	0	0	0	0	0	0	0	0	0
LG1_2127196	T/A	0.1164	0	0	0	1	0	0	0	0	0	1	0	1	2	0	0	1	0	0	0	1	0	0	0	0	0	0	0	0	0	0	0	0	1	0	1	0	1	0	1	0	0	0	0	0	1	0	0
LG1_2127280	C/A	0.1712	0	0	0	1	0	0	0	0	0	2	0	1	1	0	0	1	0	0	0	1	1	0	0	0	0	0	0	0	0	0	0	1	1	2	1	0	0	0	1	0	0	0	0	0	2	0	0
LG1_2157695	A/T	0.4521	2	0	1	0	1	2	0	2	2	0	1	1	0	0	2	0	2	0	2	2	0	0	1	2	1	1	0	1	2	2	2	1	0	0	0	1	1	1	0	2	0	0	2	2	0	1	1
LG1_2157713	T/C	0.4726	2	0	1	1	1	2	0	2	2	0	1	1	0	0	2	0	2	0	2	1	0	0	1	2	1	1	0	1	2	2	2	1	0	0	0	1	1	1	0	2	0	0	2	2	0	1	1
LG1_2157849	A/G	0.137	0	0	0	0	0	0	0	0	0	0	0	1	2	0	0	1	0	0	0	1	0	0	0	0	1	0	0	0	0	0	0	1	1	1	2	0	0	0	1	0	0	0	0	0	1	1	1
LG1_2157879	C/T	0.4247	2	0	1	0	1	2	0	2	2	1	1	0	0	0	2	0	1	1	1	0	0	1	1	2	0	2	0	1	2	2	2	1	0	0	0	1	1	1	0	1	0	0	2	2	0	0	0
LG1_2157901	G/A	0.2808	0	1	1	0	0	0	1	0	0	0	1	0	2	2	0	1	0	1	0	1	2	1	0	0	0	0	2	0	0	0	0	0	2	1	2	1	0	1	2	0	1	0	0	0	1	0	1
LG1_2157953	T/G	0.1096	0	0	0	0	0	0	0	0	0	0	0	0	0	0	1	0	0	0	0	0	0	0	0	0	1	0	0	0	0	1	0	1	0	0	0	0	1	0	0	0	0	0	0	0	0	1	0
LG1_2157966	C/A	0.1027	0	0	0	0	0	0	0	0	0	0	0	0	0	0	1	1	0	0	0	0	0	1	0	0	0	0	0	0	0	1	0	0	0	0	0	0	1	0	0	0	0	0	0	1	0	1	0
LG1_2157995	A/G	0.06164	0	0	0	0	0	0	0	0	0	0	0	0	0	0	1	0	1	0	0	0	0	0	1	0	0	0	0	0	0	0	0	0	0	0	0	0	1	0	0	0	0	0	0	0	0	1	0
LG1_2158014	A/G	0.4315	2	1	1	1	1	1	0	1	2	1	1	1	0	0	1	0	1	1	2	1	0	0	0	2	0	2	0	1	2	2	2	1	0	0	0	1	0	1	0	2	0	1	2	2	0	0	0
LG1_2158029	A/C	0.3151	0	1	0	1	0	0	1	0	0	1	0	0	2	2	0	2	0	1	0	1	2	1	0	0	0	0	2	0	0	0	0	0	2	2	2	1	0	1	2	0	2	0	0	0	2	1	0
LG1_2158039	T/C	0.3699	2	0	2	0	1	1	0	1	2	0	1	0	0	0	1	0	0	1	1	1	0	0	1	2	0	1	0	1	2	2	2	1	0	0	0	1	0	1	0	2	0	1	2	1	0	0	0
LG1_2158068	C/T	0.1027	0	1	0	0	0	0	0	0	0	0	0	0	0	2	0	0	0	0	0	0	0	1	0	0	0	0	2	0	0	0	0	0	0	0	0	1	0	1	0	0	1	1	0	0	0	0	0
LG1_2158231	T/C	0.06164	0	0	0	0	0	0	1	0	0	0	0	1	0	0	0	0	0	0	0	0	0	0	0	0	1	0	0	0	0	0	0	0	0	1	0	0	0	0	0	0	1	0	0	0	1	0	0
LG1_2158268	G/A	0.4932	2	1	1	1	1	2	0	2	2	1	1	1	0	0	2	0	2	1	2	2	0	0	0	2	0	1	0	1	2	2	2	0	0	0	0	0	1	1	0	2	0	1	2	2	0	1	0
LG1_2158283	G/A	0.3562	0	0	1	1	1	0	1	0	0	1	1	0	2	2	0	2	0	0	0	1	2	2	1	0	0	0	2	0	0	0	0	0	2	1	2	1	0	0	2	0	2	0	0	0	2	1	1
LG1_2161061	T/C	0.1233	0	0	0	1	0	0	1	0	0	0	0	1	1	0	0	1	1	0	0	0	0	0	0	0	0	0	0	0	0	0	0	0	0	1	1	0	0	0	0	0	0	0	0	0	2	1	1
LG1_2161231	G/A	0.2329	0	0	0	1	0	0	1	0	0	1	0	1	1	0	0	1	1	1	0	1	1	1	0	1	1	0	0	0	0	0	0	1	0	1	1	0	1	0	0	0	0	0	0	1	1	1	1
LG1_2161247	C/T	0.3493	0	0	0	1	0	1	2	0	1	1	0	1	1	0	1	1	1	1	1	1	1	0	0	1	2	0	0	0	0	0	0	2	0	2	1	0	0	0	1	0	1	0	1	1	2	2	2
LG1_2161498	A/G	0.2466	1	1	1	0	1	1	0	0	1	1	1	0	0	0	1	0	1	0	1	0	0	1	0	1	0	1	0	1	1	1	1	0	0	0	0	1	0	0	0	1	0	0	1	1	0	0	0
LG1_2161609	A/G	0.06164	0	0	0	0	0	0	0	0	0	0	0	0	1	0	0	1	1	0	0	0	0	0	0	0	0	0	0	0	0	0	0	0	1	0	1	0	0	0	0	0	0	0	0	0	0	0	0
LG1_2161816	A/G	0.05479	0	0	0	0	0	0	0	0	0	0	0	0	0	0	2	0	0	0	1	0	0	0	0	0	0	0	0	0	0	1	0	0	0	0	0	0	0	1	0	0	0	0	0	1	0	0	0
LG1_2162662	C/T	0.1918	1	0	0	0	0	1	0	0	1	0	0	0	0	0	1	0	0	1	1	0	0	1	1	0	0	0	0	0	1	2	1	0	0	0	0	0	0	0	0	0	0	1	1	1	0	0	0
LG1_2162673	T/G	0.2808	1	0	0	1	0	1	0	0	1	0	0	1	1	0	1	1	0	1	1	1	0	1	1	0	0	0	0	0	1	1	1	0	0	0	1	0	0	0	0	0	0	1	1	1	0	0	0
LG1_2162696	C/T	0.07534	0	0	0	0	0	0	0	0	0	0	0	0	1	0	0	1	1	0	0	1	0	0	0	0	0	0	0	0	0	0	0	0	1	0	1	0	1	0	1	0	0	0	0	0	0	0	0
LG1_2162728	G/C	0.3767	0	1	2	0	1	1	0	1	1	0	2	0	0	2	2	0	0	2	1	1	0	0	1	1	0	1	2	1	1	2	1	0	0	0	0	0	0	2	1	1	1	2	0	1	0	0	0
LG1_2162741	C/G	0.1575	1	1	0	0	1	1	0	1	1	0	0	0	0	0	0	0	0	0	0	0	0	0	1	1	0	0	0	1	1	0	1	0	0	0	0	1	0	0	0	1	0	0	1	1	0	0	0
LG1_2162780	C/T	0.1575	1	0	0	0	1	1	0	1	1	0	0	0	0	0	1	0	0	0	0	0	0	0	0	1	0	0	0	0	1	0	1	0	0	0	0	1	0	0	0	1	0	1	1	1	0	0	0
LG1_2162810	A/C	0.1918	0	0	1	0	0	1	1	1	1	0	0	0	0	0	1	0	0	0	1	0	0	0	0	1	0	1	0	0	1	1	1	0	0	0	0	1	0	0	0	1	0	1	1	1	0	0	0
LG1_2162894	G/T	0.3082	1	0	0	1	0	1	1	1	1	0	0	1	0	0	1	0	1	1	1	1	0	1	0	1	1	1	0	0	1	0	1	1	0	1	1	1	1	0	0	1	0	0	1	1	1	1	1
LG1_2162998	A/G	0.1233	0	1	0	0	0	0	0	1	1	0	0	0	0	0	0	0	0	0	1	0	0	0	0	1	0	0	0	0	1	1	0	0	0	0	0	0	0	0	0	1	0	1	0	0	0	0	0
LG1_2163064	C/T	0.08219	0	0	0	0	0	0	0	0	0	0	0	0	0	0	0	0	0	0	0	0	0	0	0	1	0	0	0	0	1	1	1	0	0	0	0	1	0	0	0	1	0	0	0	1	0	0	0
LG1_2163076	T/C	0.1986	0	0	0	1	0	0	1	0	1	0	0	1	1	0	0	1	0	0	1	0	0	0	0	1	1	0	0	0	1	1	1	0	0	0	1	1	0	0	0	1	0	0	0	1	0	1	1
LG1_2163126	T/G	0.06164	0	0	0	0	0	0	0	0	0	0	0	0	0	0	0	1	0	0	0	0	0	0	0	0	0	0	0	0	0	0	0	0	1	1	1	0	0	0	0	0	0	0	0	0	0	0	0
LG1_2163143	A/G	0.3219	1	0	0	1	0	0	1	1	1	1	0	1	0	0	0	1	1	1	0	0	0	1	0	1	1	1	0	1	1	1	1	1	1	1	1	0	1	0	0	1	0	1	1	1	0	1	1
LG1_2163163	A/G	0.05479	0	0	0	0	0	0	0	0	0	0	0	0	0	0	0	1	0	0	0	0	0	0	0	0	0	0	0	0	0	0	0	0	1	1	1	0	1	0	0	0	0	0	0	0	0	0	0
LG1_2163207	A/G	0.3562	1	0	0	1	0	1	0	1	1	1	0	1	1	0	0	1	1	0	1	0	1	1	0	2	1	0	0	1	1	1	2	1	0	1	1	1	1	1	0	1	0	0	1	1	1	1	1
LG1_2163228	C/T	0.3767	1	0	0	1	0	1	1	1	1	1	1	1	1	0	0	1	1	1	1	1	1	1	0	1	1	0	0	1	1	1	1	1	1	1	1	1	1	0	0	1	0	0	1	1	1	1	1
LG1_2163266	A/G	0.3836	1	1	1	1	1	1	1	1	1	1	0	1	1	0	1	1	1	1	1	1	0	1	1	1	0	1	0	0	1	1	0	1	0	0	1	0	1	0	1	1	1	1	1	1	1	1	1
LG1_2163341	T/C	0.1027	0	1	0	0	0	0	0	0	0	0	1	0	0	2	0	0	0	0	0	0	1	0	0	0	0	0	2	0	0	0	0	0	0	0	0	0	0	0	1	0	0	0	0	0	0	0	0
LG1_2163363	T/A	0.1438	1	0	0	0	1	1	0	0	1	0	0	0	0	0	1	0	0	1	1	0	0	0	0	1	0	1	0	0	1	0	1	0	0	0	0	0	0	0	0	1	0	0	1	0	0	0	0
LG1_2163376	C/T	0.1301	1	0	0	0	1	1	0	0	1	0	0	0	0	0	1	0	0	0	1	0	0	0	0	1	0	1	0	0	1	0	1	0	0	0	0	0	0	1	0	1	0	0	1	0	0	0	0
LG1_2163394	A/G	0.226	1	0	0	1	1	1	1	0	1	1	0	1	0	0	1	1	0	0	1	1	0	0	0	1	1	1	0	0	0	0	0	1	0	1	1	0	1	0	0	1	0	0	1	0	1	0	1
LG1_2163530	T/A	0.2123	0	0	0	1	0	1	1	0	0	0	0	0	0	0	0	1	0	0	1	0	2	0	0	0	1	0	0	0	0	1	0	2	0	2	0	0	0	0	0	0	0	0	0	0	2	2	2
LG1_2163557	T/C	0.08904	0	0	0	1	0	1	0	0	0	0	0	0	0	0	0	1	0	0	0	0	0	0	0	0	1	0	0	0	0	0	0	1	0	0	0	0	0	0	0	0	0	0	0	0	0	1	1
LG1_2163587	C/G	0.09589	0	0	0	0	0	0	1	0	0	0	0	0	0	0	1	0	0	0	1	0	1	0	0	0	0	0	0	0	0	0	0	1	0	1	0	1	0	0	0	0	0	0	0	1	1	1	0
LG1_2163627	G/T	0.1781	0	1	1	0	0	0	0	0	0	0	0	1	1	0	1	1	0	0	0	1	0	1	0	1	0	1	0	0	1	0	0	0	0	0	0	1	0	0	0	0	0	1	0	1	0	0	0
LG1_2163640	T/C	0.137	0	1	1	0	0	0	0	0	0	0	0	0	0	0	1	0	0	0	0	0	0	1	1	1	0	1	0	0	1	1	1	0	0	0	0	1	0	0	0	0	0	0	0	1	0	0	0
LG1_2163684	G/A	0.06164	0	0	0	0	0	0	0	0	0	0	0	1	1	0	0	1	0	0	0	0	0	0	0	0	0	0	0	0	0	0	0	0	0	0	1	0	0	0	1	0	0	0	0	0	1	0	0
LG1_2163708	T/C	0.3493	1	0	0	1	1	1	1	0	1	0	0	1	2	0	1	1	1	1	0	1	0	1	1	1	0	1	0	0	1	1	1	1	0	1	1	1	1	0	1	1	0	0	1	1	1	1	1
LG1_2163742	A/C	0.3836	1	1	0	1	1	1	1	0	1	1	0	1	1	0	1	1	1	1	1	1	0	1	1	1	0	1	0	0	1	1	1	1	0	1	1	1	1	0	1	2	0	1	1	1	1	1	1
LG1_2163773	T/G	0.07534	0	0	0	0	1	0	0	1	1	0	1	1	0	0	0	0	0	0	0	0	0	0	0	1	0	1	0	0	0	0	1	0	0	0	0	0	0	0	0	1	0	0	0	0	0	0	0
LG1_2163788	T/C	0.07534	0	0	0	0	0	0	0	0	0	0	0	0	1	0	0	1	0	0	0	0	1	0	0	0	0	0	0	0	0	0	0	0	0	1	1	0	0	0	1	0	0	0	0	0	1	0	0
LG1_2163799	A/T	0.05479	0	0	0	0	0	0	0	0	0	0	0	0	0	0	1	0	0	0	1	0	0	0	0	0	0	0	0	0	0	1	0	0	0	0	0	0	0	0	0	0	0	0	0	1	0	0	0
LG1_2163843	C/A	0.226	1	1	0	0	1	1	0	0	1	0	0	1	0	0	1	0	0	0	1	0	0	1	0	1	0	0	0	1	1	0	1	0	0	0	0	1	0	1	0	1	0	1	1	1	0	0	0
LG1_2163900	T/G	0.2397	1	1	1	0	0	2	0	0	1	0	0	1	0	0	1	0	0	0	2	0	0	1	0	1	0	0	0	0	1	1	1	0	0	0	0	1	1	1	0	1	0	1	1	1	0	0	0
LG1_2163936	A/G	0.3836	1	1	1	1	1	2	1	0	1	1	0	1	1	0	0	1	1	1	2	1	1	0	0	1	1	0	0	0	1	1	1	1	0	0	1	1	1	1	0	1	1	1	1	1	0	0	1
LG1_2163957	T/C	0.2397	1	1	1	0	0	2	1	0	1	0	0	1	0	0	0	0	0	1	1	0	0	0	0	1	1	0	0	0	1	1	2	0	0	0	0	0	0	1	0	1	0	1	1	1	0	0	0
LG1_2164011	C/T	0.06164	0	0	0	0	0	0	0	0	0	0	0	0	1	0	0	1	0	0	0	0	0	0	0	0	0	0	0	0	0	0	0	0	1	0	1	0	0	0	0	0	1	0	0	0	1	0	0
LG1_2164022	G/A	0.2192	1	1	1	0	0	1	0	0	1	0	0	1	0	0	0	0	1	1	2	0	0	0	0	1	0	0	0	0	1	1	1	0	0	0	0	0	0	1	0	1	0	1	1	1	0	0	0
LG1_2164057	G/T	0.2055	1	1	1	0	1	1	0	0	1	0	0	1	0	0	1	0	0	0	1	0	0	0	0	1	0	1	0	0	1	1	1	0	0	0	0	0	0	0	0	2	0	0	1	1	0	0	0
LG1_2164098	G/C	0.3493	1	0	1	1	0	0	1	0	1	1	0	1	1	0	1	1	1	0	1	1	1	0	0	1	1	0	0	1	1	1	1	1	1	1	1	0	1	0	0	1	1	0	1	1	1	1	1
LG1_2164118	G/A	0.1712	1	0	0	0	0	0	0	0	1	0	0	0	0	0	1	0	0	0	1	0	0	0	0	1	1	0	0	1	1	0	1	0	0	0	0	0	0	0	0	2	0	0	1	1	0	0	0
LG1_2164173	G/A	0.3493	0	0	0	1	1	0	1	0	1	0	0	1	1	0	1	1	0	0	1	1	1	0	0	1	1	0	0	1	1	1	1	1	0	2	1	0	1	0	0	1	1	0	1	1	2	1	1
LG1_2164191	C/T	0.1644	0	0	0	0	0	0	0	0	1	0	0	0	0	0	1	0	0	0	1	0	0	0	0	1	1	1	0	0	1	1	2	0	0	0	0	0	0	0	0	1	0	0	1	1	0	0	0
LG1_2164217	T/A	0.1918	1	0	0	0	0	1	0	0	1	0	0	0	0	0	1	0	0	0	0	0	0	0	0	1	1	0	0	0	1	1	1	0	0	0	0	0	0	1	0	1	0	0	1	1	0	0	1
LG1_2164352	T/C	0.3562	1	1	0	1	0	1	1	0	1	1	0	1	1	0	1	1	1	0	1	1	1	0	1	1	1	0	0	1	1	0	1	1	0	1	1	0	1	1	0	1	0	0	1	1	1	1	1
LG1_2164408	G/A	0.06849	0	0	0	0	0	0	0	0	0	0	0	0	1	0	0	1	0	0	0	0	1	0	0	0	0	0	0	0	0	0	0	0	0	0	1	0	1	0	0	0	0	0	0	0	1	0	0
LG1_2164552	A/T	0.2192	1	1	0	0	0	1	0	1	1	0	0	1	0	0	2	0	1	0	1	0	0	1	1	1	0	1	0	0	1	1	1	0	0	0	0	1	0	1	0	1	0	0	1	1	0	0	0
LG1_2164639	C/T	0.06849	0	0	0	0	0	0	0	0	0	0	0	0	1	0	0	0	0	0	0	0	0	0	0	0	0	0	0	0	0	0	0	0	1	1	2	0	0	0	1	0	0	0	0	0	1	0	0
LG1_2164650	C/T	0.226	1	1	0	0	1	2	1	1	1	0	1	0	0	0	1	0	0	1	1	0	0	1	1	1	0	1	0	0	1	1	1	0	0	0	0	0	1	1	0	1	0	0	1	1	0	0	0
LG1_2164721	G/A	0.2192	1	1	0	0	0	2	0	1	1	1	1	0	0	0	1	0	0	1	2	0	0	0	1	1	0	1	0	0	1	1	1	0	0	0	0	1	0	0	0	1	0	0	1	1	0	0	0
LG1_2164866	C/A	0.3973	1	1	1	1	0	1	1	0	1	1	0	0	2	0	1	1	1	0	1	1	1	0	1	1	1	1	0	0	1	1	1	1	1	1	1	1	0	1	1	0	0	0	1	1	1	1	1
LG1_2164984	T/G	0.08904	0	0	0	0	0	0	0	0	0	0	0	0	2	0	0	1	0	0	0	1	0	0	0	0	0	0	0	0	0	0	0	0	1	0	1	0	0	0	1	0	1	0	0	0	0	0	0
LG1_2165050	A/T	0.226	1	1	1	0	0	1	0	0	1	0	0	0	0	0	1	0	0	1	1	0	0	1	0	1	1	0	0	1	1	1	1	0	0	0	0	0	0	1	0	1	0	1	1	1	0	0	0
LG1_2165079	A/T	0.2192	1	0	1	0	0	1	0	0	1	0	1	0	0	0	1	0	0	0	1	0	0	1	1	1	0	0	0	1	1	1	1	0	0	0	0	0	0	1	0	1	0	1	1	1	0	0	0
LG1_2165093	T/C	0.4795	1	0	1	1	1	1	2	1	1	1	1	1	1	0	1	1	1	0	1	1	2	1	1	1	2	0	0	1	1	1	1	2	1	2	1	0	1	1	1	1	0	1	1	1	2	2	2
LG1_2165218	T/A	0.06164	0	0	0	0	0	0	0	0	0	0	0	0	1	0	0	1	0	0	0	0	0	0	0	0	0	0	0	0	0	0	0	0	1	1	1	0	0	0	0	0	0	0	0	0	1	0	0
LG1_2165278	G/A	0.3151	1	0	1	1	1	0	0	0	1	1	0	1	2	0	1	1	1	0	1	1	0	0	1	1	0	1	0	0	1	1	1	0	1	0	1	0	1	0	0	1	1	0	1	1	0	0	0
LG1_2165607	C/A	0.06164	0	0	0	0	0	0	0	0	0	0	0	0	0	0	1	0	0	0	1	0	0	0	1	0	0	0	0	0	0	1	0	0	0	0	0	0	0	1	0	0	0	0	0	1	0	0	0
LG1_2165637	T/C	0.3699	1	1	0	1	0	1	1	0	1	1	0	0	1	0	2	1	1	0	0	1	1	0	0	1	1	1	0	0	1	0	1	1	1	2	1	1	1	0	1	0	0	1	1	1	1	1	1
LG1_2165731	G/C	0.05479	0	0	0	0	0	0	0	0	0	0	0	0	1	0	0	1	0	0	0	0	1	0	0	0	0	0	0	0	0	0	0	0	0	1	1	0	0	0	0	0	0	0	0	0	1	0	0
LG1_2165813	T/A	0.274	1	0	0	1	0	0	0	0	1	0	0	0	1	0	1	0	1	0	1	1	0	1	0	1	0	0	0	1	1	1	1	0	1	0	1	0	1	0	0	1	0	1	1	1	0	0	0
LG1_2165856	T/C	0.3082	1	0	1	1	0	1	0	0	1	1	0	0	1	0	2	1	1	0	1	1	0	1	0	1	0	1	0	0	1	1	1	0	1	0	1	0	1	0	0	1	0	1	1	1	0	0	0
LG1_2165881	C/T	0.3767	1	0	1	1	1	1	1	0	1	1	1	2	1	0	1	1	1	0	1	1	0	0	1	1	1	0	0	0	1	1	1	1	1	1	1	0	1	0	1	1	0	0	1	1	1	1	1
LG1_2165903	C/T	0.1301	0	0	0	0	1	0	0	0	0	0	0	0	0	2	0	0	0	1	0	0	1	0	0	0	0	0	2	1	0	0	0	0	0	0	0	1	0	1	1	0	1	0	0	0	0	0	0
LG1_2165916	A/G	0.4247	1	0	1	1	1	1	2	0	1	1	1	2	1	0	1	1	1	0	1	1	1	1	1	1	2	0	0	0	1	1	1	2	0	2	1	0	1	1	0	1	0	0	1	1	2	2	2
LG1_2165954	A/G	0.411	1	0	1	1	1	0	2	1	1	1	1	2	1	0	0	1	1	1	0	1	1	1	1	1	2	0	0	0	1	1	1	2	0	2	1	0	1	1	0	1	0	0	1	2	2	2	2
LG1_2177720	T/C	0.3836	1	1	1	2	1	1	2	0	1	1	1	2	2	0	0	2	0	1	0	2	0	0	0	2	1	1	0	0	0	0	2	0	1	0	2	0	2	0	1	2	0	0	1	0	1	1	2
LG1_2190982	A/C	0.1301	0	0	0	0	0	1	0	0	0	0	0	0	0	0	0	0	0	0	0	0	0	1	0	0	0	0	0	0	1	0	0	1	0	0	0	1	0	0	0	0	1	0	1	0	0	0	0
LG1_2190997	C/G	0.1918	0	0	0	0	0	1	0	0	0	1	0	0	0	0	0	0	0	0	0	0	0	1	0	0	0	0	0	1	2	1	0	1	0	0	0	1	0	0	0	0	1	0	1	0	0	0	0
LG1_2191037	C/T	0.2192	1	0	0	0	0	1	0	0	0	1	0	0	0	0	0	0	0	0	0	0	0	1	0	0	0	0	0	1	2	2	0	1	0	0	0	1	0	0	0	0	2	0	1	0	0	0	0
LG1_2191357	T/C	0.1849	1	0	0	0	0	1	0	0	0	0	0	0	0	0	0	0	0	0	0	0	0	1	0	0	0	0	0	1	1	2	0	1	0	0	0	1	0	0	0	0	1	0	1	0	0	0	0
LG1_2195916	C/T	0.1918	1	0	0	0	0	2	0	0	0	1	0	0	0	0	0	0	0	0	0	0	0	1	0	0	0	0	0	1	2	1	0	1	0	0	0	2	0	0	0	0	1	0	1	0	0	0	0
LG1_2202269	G/T	0.1575	1	0	0	0	0	1	0	0	0	0	0	0	0	0	0	0	0	0	0	0	0	2	0	0	0	0	0	0	2	0	0	1	0	0	0	2	0	0	0	0	1	0	1	0	0	0	0
LG1_2203278	G/A	0.1301	0	0	0	0	0	0	0	0	0	0	0	0	0	0	2	0	0	0	2	0	0	0	1	0	0	0	0	0	1	1	0	0	0	0	0	0	0	1	0	0	0	0	0	2	0	0	0
LG1_2217684	T/G	0.2534	1	0	0	0	0	1	1	0	0	2	0	0	0	0	0	1	1	0	0	1	0	1	0	0	0	0	0	1	1	0	0	1	1	0	1	1	0	0	1	0	1	0	1	0	0	0	0
LG1_2229949	C/T	0.3356	1	0	0	0	0	0	0	0	0	1	0	0	0	0	2	0	0	0	2	0	1	1	1	0	1	0	0	1	2	2	0	2	0	2	0	1	0	1	0	0	1	0	1	2	0	0	1
LG1_2235829	C/A	0.3151	1	1	1	2	1	2	1	1	2	0	1	2	1	0	0	1	1	0	0	1	0	0	0	2	1	1	0	0	0	0	2	0	0	0	1	0	1	0	0	1	1	1	1	0	2	0	1
LG1_2235971	G/A	0.274	1	0	0	0	0	1	0	0	0	0	0	0	0	0	2	0	0	0	2	0	1	1	1	0	1	0	0	0	1	1	0	2	0	2	0	0	0	1	0	0	0	0	1	2	0	1	1
LG1_2243349	T/C	0.2877	1	0	0	0	0	2	0	0	0	0	0	0	0	0	2	0	0	0	2	0	1	2	1	0	1	0	0	0	1	1	0	2	0	2	0	2	0	1	0	0	0	0	1	2	0	1	1
LG1_2246679	A/G	0.09589	0	1	0	1	0	0	1	0	0	0	1	0	1	0	0	0	0	1	1	0	0	0	0	0	0	0	0	0	0	0	1	0	0	0	0	0	0	1	0	0	0	1	0	0	0	0	0
LG1_2248258	C/T	0.4726	1	1	2	2	1	1	0	1	2	1	1	1	1	0	1	2	1	1	0	1	0	1	0	2	1	1	0	1	1	1	1	1	1	1	1	0	1	0	1	2	0	0	2	1	2	2	1
LG1_2271676	G/T	0.08904	0	0	0	1	0	0	0	1	1	0	0	1	1	0	0	0	0	0	0	0	0	0	0	1	0	0	0	0	0	0	1	0	0	0	0	0	1	0	0	0	0	0	0	0	1	0	0
LG1_2271793	G/A	0.3219	0	0	0	0	0	0	0	0	0	0	0	0	0	1	2	0	0	0	2	0	2	2	2	0	1	0	1	0	1	1	0	2	1	2	0	1	0	1	0	0	0	0	0	2	0	1	1
LG1_2271840	C/T	0.1918	1	0	0	1	0	1	1	0	1	1	0	2	0	0	0	1	1	0	0	1	0	0	0	1	0	1	0	0	0	0	1	0	0	0	1	0	1	0	1	1	0	0	1	0	1	0	0
LG1_2272050	C/T	0.2945	0	0	0	0	0	0	0	1	0	0	0	0	0	1	2	0	0	0	2	0	2	0	2	0	1	0	1	1	1	2	0	1	0	2	0	1	0	2	0	0	0	0	0	2	0	1	1
LG1_2272129	G/A	0.2466	0	0	0	0	0	0	0	0	0	0	0	0	0	1	2	0	0	0	2	0	2	0	2	0	1	1	1	0	1	1	0	1	0	2	0	0	0	2	0	0	0	0	0	2	0	1	1
LG1_2272150	A/G	0.5	1	0	0	0	0	1	0	1	0	1	0	0	0	1	2	0	0	0	2	0	2	2	2	0	1	1	1	2	2	2	0	2	1	2	0	2	0	2	0	0	1	0	1	2	0	1	1
LG1_2272165	G/C	0.2808	0	0	0	0	0	0	0	1	0	0	0	0	0	1	2	0	0	0	2	0	2	0	2	0	1	1	1	0	1	1	0	1	1	2	0	0	0	2	0	0	1	0	0	2	0	1	1
LG1_2272180	A/C	0.07534	0	0	0	1	0	0	0	0	1	0	0	1	0	0	0	0	0	1	0	0	0	0	0	1	0	0	0	0	0	0	0	0	0	0	0	0	0	0	0	1	0	0	0	0	1	0	0
LG1_2272251	G/T	0.2055	2	0	0	1	0	1	1	1	1	1	0	1	1	0	0	2	1	0	0	1	0	1	0	1	0	0	0	0	0	0	1	0	1	0	1	1	2	0	0	1	0	0	1	0	1	0	0
LG1_2272292	T/C	0.2534	0	1	1	1	1	0	1	1	1	0	1	0	1	1	0	0	1	1	0	1	0	0	0	1	0	1	1	0	0	0	1	0	1	0	1	0	0	0	1	1	0	1	0	0	1	0	0
LG1_2272372	T/C	0.1507	1	0	0	1	0	1	1	0	1	0	0	1	1	0	0	1	1	0	0	1	0	0	0	1	0	0	0	0	0	0	0	0	0	0	1	0	1	0	0	1	0	0	1	0	1	0	0
LG1_2272408	A/G	0.2534	0	1	1	1	1	0	1	1	1	0	1	1	1	1	0	1	1	1	0	1	0	1	0	1	0	1	1	0	0	0	1	0	1	0	1	0	1	1	1	1	0	1	0	0	1	0	0
LG1_2272441	A/G	0.2123	0	1	1	1	1	0	1	0	1	0	1	0	1	1	0	1	1	1	0	1	0	0	0	1	0	1	1	0	0	0	1	0	1	0	1	0	1	0	1	1	0	1	0	0	1	0	0
LG1_2272566	C/A	0.3356	1	0	0	0	0	0	0	0	0	0	0	0	0	1	2	0	0	0	2	0	2	1	2	0	1	1	1	0	1	1	0	2	0	2	0	0	0	2	1	0	0	0	0	2	0	1	1
LG1_2276120	T/G	0.08904	0	1	0	0	0	0	0	0	0	0	0	1	0	0	0	0	0	0	0	0	0	0	0	0	0	0	0	1	0	0	0	1	0	0	1	0	0	0	0	0	1	1	0	0	0	0	1
LG1_2276147	G/C	0.2877	1	1	1	0	0	1	0	1	1	0	0	1	1	0	0	0	0	0	0	1	1	1	1	1	1	1	0	1	0	0	0	1	1	0	1	1	0	0	1	0	2	1	1	0	1	1	1
LG1_2276165	C/T	0.2466	0	0	0	2	1	1	2	0	1	1	0	1	1	0	0	2	2	1	0	2	0	0	0	1	1	0	0	0	0	0	2	0	0	0	1	0	2	0	0	2	0	0	0	0	1	0	0
LG1_2277725	T/C	0.08219	1	0	0	0	0	0	0	0	0	0	0	0	0	0	0	0	0	0	0	0	0	0	0	0	0	0	0	0	0	0	0	2	0	0	0	1	0	0	0	0	0	0	1	0	0	0	0
LG1_2306216	T/A	0.1096	0	0	0	0	0	1	0	0	0	1	0	0	0	0	0	0	0	0	0	0	0	1	0	0	0	0	0	1	0	0	0	1	0	0	0	0	0	0	0	0	0	0	1	0	0	0	0
LG1_2332556	T/C	0.05479	0	0	0	0	0	0	0	0	0	0	0	0	0	0	0	0	0	0	0	0	1	0	0	0	1	0	0	0	0	0	0	1	0	2	0	0	0	0	0	0	0	0	0	0	0	1	1
LG1_2338495	C/G	0.4041	1	1	1	1	1	1	1	0	1	1	1	0	1	1	1	1	1	2	1	1	1	1	1	1	1	1	0	1	0	1	1	0	1	0	1	0	0	1	1	1	1	0	1	0	1	1	1
LG1_2339064	G/A	0.05479	0	0	0	0	0	0	0	0	0	0	0	0	0	0	2	0	0	0	1	0	0	0	0	0	0	0	0	0	0	1	0	0	0	0	0	0	0	0	0	0	0	0	0	0	0	0	0
LG1_2343544	G/T	0.1164	0	0	0	0	0	1	0	0	0	1	0	0	0	0	0	0	0	1	0	0	0	1	0	0	0	1	0	0	0	0	0	0	0	0	0	0	1	1	0	0	1	0	0	0	0	0	0
LG1_2343604	A/G	0.4247	0	0	0	0	0	1	0	2	1	2	0	0	1	1	1	1	1	1	1	0	1	1	1	1	1	2	1	1	1	1	1	1	1	1	1	1	1	1	0	1	1	1	1	1	1	1	1
LG1_2343673	G/C	0.226	0	1	0	0	0	0	0	1	0	0	0	1	1	0	1	0	0	0	1	1	0	1	1	1	0	1	0	0	0	0	1	0	0	0	1	1	0	1	0	0	1	1	0	1	1	0	0
LG1_2345262	C/A	0.2192	0	1	1	1	1	0	0	0	1	0	1	2	0	1	1	0	0	1	1	0	0	0	1	1	0	0	2	0	0	1	0	0	0	0	0	0	0	1	0	0	1	1	0	1	1	0	0
LG1_2345497	C/G	0.3767	1	0	1	1	1	1	1	1	0	1	1	1	1	1	0	0	1	1	0	0	1	0	1	1	1	1	1	1	1	1	0	1	1	0	1	1	0	1	1	1	1	1	1	1	1	1	1
LG1_2345684	G/C	0.4178	1	1	1	2	1	1	0	1	1	1	1	0	1	1	1	1	1	1	0	1	1	1	1	1	1	1	1	1	1	1	1	1	1	0	0	0	1	1	0	1	1	1	2	1	1	1	0
LG1_2345918	A/C	0.4521	1	1	1	1	1	1	1	0	0	1	1	0	1	1	1	2	2	1	0	1	0	1	1	1	0	1	1	1	1	2	1	0	1	0	1	0	0	1	1	2	1	1	1	1	1	0	0
LG1_2345955	T/C	0.4863	0	2	1	1	1	0	0	2	1	0	1	2	1	1	1	0	1	1	2	1	2	0	1	2	2	1	1	0	1	0	2	1	1	2	1	1	1	1	1	1	1	1	0	1	1	2	2
LG1_2345977	C/A	0.4658	1	0	1	1	1	1	1	1	1	1	1	0	1	1	1	2	2	2	0	1	0	2	1	1	0	1	1	1	1	2	1	0	1	0	1	1	1	1	1	2	1	1	1	1	1	0	0
LG1_2346575	C/A	0.05479	0	0	0	1	0	0	0	0	1	0	0	1	0	0	0	0	0	0	0	0	0	0	0	0	0	0	0	0	0	0	0	0	0	0	0	0	0	0	0	0	0	0	0	0	1	0	0
LG1_2349144	G/C	0.274	1	1	1	1	1	0	1	1	1	1	1	1	1	0	0	1	1	0	0	1	1	1	0	0	0	1	1	1	0	0	0	0	1	0	1	0	0	0	1	1	0	1	1	0	0	0	0
LG1_2349693	G/A	0.137	0	0	0	0	0	0	0	0	0	1	0	0	0	0	1	0	0	0	1	0	1	1	0	0	0	0	0	1	0	1	0	1	0	1	0	0	0	1	0	0	1	0	0	0	0	1	1
LG1_2349799	T/C	0.08219	0	0	0	0	0	0	1	0	1	0	0	0	1	0	0	1	1	1	0	1	0	0	0	1	0	0	0	0	0	0	0	0	0	0	1	0	0	0	1	0	0	0	0	0	0	0	0
LG1_2350021	T/G	0.05479	0	0	0	0	0	0	0	0	1	0	0	1	0	0	0	1	0	0	0	0	0	0	0	1	0	0	0	0	0	0	1	0	0	0	0	0	0	0	0	0	0	0	0	0	1	0	0
LG1_2356803	A/G	0.4932	1	1	1	1	1	0	0	0	1	1	1	1	1	1	2	0	0	1	2	1	0	0	1	1	0	1	1	1	1	1	2	1	1	0	1	1	0	1	0	0	2	2	1	1	1	1	0
LG1_2356823	G/C	0.4247	0	1	0	1	1	0	0	0	1	1	0	1	1	0	2	1	0	1	1	1	0	0	1	1	0	1	1	1	1	0	2	1	1	0	1	1	0	1	0	0	1	2	1	1	1	0	0
LG1_2356950	T/C	0.05479	0	1	0	1	0	0	0	1	0	0	0	0	0	0	0	0	0	0	0	0	0	0	1	0	0	0	0	0	1	1	1	0	0	0	0	0	0	0	0	0	0	0	0	1	0	0	0
LG1_2356984	G/T	0.2534	0	1	1	1	1	0	0	1	0	0	1	1	0	1	0	1	1	0	0	1	0	0	1	1	0	1	0	1	1	1	1	0	0	0	1	1	0	1	0	1	1	1	0	1	1	0	0
LG1_2357346	C/G	0.1712	0	0	0	0	0	0	0	0	0	1	0	1	0	0	1	1	0	0	0	1	0	0	0	0	1	0	0	1	1	1	0	2	0	2	1	1	0	0	0	0	1	0	0	0	0	1	1
LG1_2357450	C/T	0.4247	1	1	1	1	1	1	1	1	1	1	1	1	1	1	1	0	1	1	1	1	1	1	1	1	1	1	1	0	1	0	1	1	1	1	0	1	1	1	1	1	1	1	1	1	1	1	1
LG1_2357486	A/G	0.4452	1	0	1	1	0	1	1	0	1	1	1	1	1	1	1	1	1	1	1	1	1	1	1	1	1	1	1	0	1	2	0	1	1	1	1	1	1	1	1	1	1	0	1	1	1	0	1
LG1_2358727	A/G	0.3356	1	0	1	1	0	0	0	1	1	1	1	1	1	1	1	1	1	1	0	1	0	0	1	1	1	1	1	0	1	0	0	1	1	1	1	0	1	1	1	1	1	1	0	1	1	1	0
LG1_2358772	A/C	0.4795	1	1	1	1	1	0	1	2	1	1	1	1	1	1	1	1	1	1	1	1	1	1	1	1	1	0	1	1	1	1	1	1	1	1	1	1	1	1	1	1	0	1	1	1	1	1	1
LG1_2358815	G/A	0.4452	1	1	0	1	1	1	0	0	1	1	0	1	2	1	1	1	1	1	1	1	1	1	1	1	1	2	1	1	0	0	1	1	1	2	1	1	1	1	1	1	1	1	1	1	1	1	1
LG1_2359278	A/C	0.3151	0	1	0	1	1	1	1	1	1	0	1	0	0	1	1	1	1	1	1	1	0	1	1	1	0	1	1	1	0	1	0	0	1	0	1	1	1	0	1	1	0	1	1	1	1	0	0
LG1_2359310	C/T	0.2466	0	0	0	1	0	1	1	0	1	0	0	0	0	1	1	0	1	1	1	1	0	0	1	1	0	1	1	1	0	1	0	0	0	0	1	1	1	0	1	1	0	1	0	0	1	0	0
LG1_2359439	T/A	0.3082	0	1	1	1	1	1	1	1	1	0	0	0	1	1	0	0	1	0	1	1	0	0	0	1	1	1	0	0	0	1	1	0	1	0	1	1	2	0	1	1	0	1	0	1	0	0	1
LG1_2359660	T/C	0.2397	0	0	0	1	0	1	0	1	1	0	1	1	0	0	0	0	0	0	1	0	1	0	1	1	1	0	1	0	0	1	0	1	0	2	0	1	0	0	1	1	1	0	0	0	1	1	1
LG1_2359702	A/G	0.1301	0	0	0	1	0	0	0	1	0	0	0	1	0	0	0	0	0	0	1	0	1	0	1	0	1	0	0	0	0	1	0	1	0	1	0	0	0	0	0	0	1	0	0	0	1	1	1
LG1_2359732	G/A	0.1438	0	0	0	1	0	0	0	1	0	0	0	1	1	0	0	0	0	0	1	0	0	0	1	1	1	0	0	0	0	1	0	1	0	1	0	0	0	1	0	0	0	0	0	0	1	1	1
LG1_2359776	A/T	0.3219	0	1	1	1	1	1	1	0	1	1	1	0	1	1	0	1	1	1	0	1	1	0	1	1	1	1	1	0	1	0	0	1	1	0	1	0	1	0	1	1	0	0	0	1	1	0	1
LG1_2359790	C/T	0.1233	1	0	0	0	1	0	0	1	0	0	0	1	0	0	0	0	0	0	1	0	0	0	0	0	0	0	1	0	1	1	0	1	0	1	1	0	0	1	0	0	0	0	0	0	0	1	1
LG1_2359827	C/A	0.07534	0	0	0	0	0	1	0	0	0	0	0	0	0	0	0	1	1	0	0	0	0	0	0	0	0	0	0	0	0	0	1	0	0	0	0	0	0	0	0	0	1	1	0	0	0	0	0
LG1_2359872	T/C	0.4521	1	1	1	1	1	1	2	1	1	1	1	1	1	1	0	1	1	1	0	2	1	1	1	1	1	0	1	1	1	1	1	1	1	0	1	1	2	0	1	1	0	1	1	1	1	1	1
LG1_2359909	C/A	0.4315	1	1	1	1	1	1	1	1	1	1	1	0	1	1	0	1	1	1	0	1	1	0	2	2	1	0	1	1	1	1	1	1	1	0	1	1	2	0	1	1	0	1	1	1	1	1	1
LG1_2360464	G/T	0.137	1	0	0	0	1	0	1	1	0	1	0	0	0	0	0	0	1	0	0	0	0	1	0	1	0	0	0	0	1	0	0	0	0	0	0	0	1	0	1	1	0	0	0	0	0	0	0
LG1_2360488	A/G	0.2329	0	1	1	1	1	0	1	1	1	0	1	0	0	1	1	1	0	1	1	1	1	0	0	0	1	1	1	0	0	0	1	0	0	1	0	0	0	0	1	0	0	1	0	1	0	1	1
LG1_2360526	A/G	0.06164	1	0	0	0	0	1	0	0	0	0	0	0	1	0	0	0	0	0	0	0	0	0	0	0	0	0	0	0	0	1	0	0	1	0	0	0	1	0	0	0	0	0	0	0	1	0	0
LG1_2360543	T/C	0.1781	1	0	1	1	0	1	0	1	1	0	1	0	1	0	0	1	1	0	0	0	0	0	0	0	0	1	0	1	0	1	1	0	1	0	0	0	1	0	1	0	0	0	0	0	1	0	0
LG1_2360599	G/A	0.1644	0	1	1	1	0	1	0	0	0	0	1	1	0	1	0	0	0	0	0	0	1	0	0	0	1	1	0	0	0	0	1	1	0	1	0	1	0	0	0	0	0	0	0	0	0	1	1
LG1_2360613	A/G	0.1096	0	1	1	1	1	0	0	0	0	0	1	1	0	1	0	0	0	1	1	0	0	0	1	0	0	1	0	0	0	0	1	0	0	0	0	0	0	0	0	0	0	0	0	0	0	0	0
LG1_2360632	A/G	0.1712	0	1	1	1	1	1	0	0	1	0	1	0	0	1	0	0	1	1	0	0	1	0	1	0	1	1	0	0	0	0	1	1	0	1	0	0	0	0	0	0	1	0	0	0	0	1	1
LG1_2360652	T/C	0.226	0	1	0	1	1	0	1	0	1	0	0	1	1	0	0	1	1	1	1	1	1	0	0	1	0	0	0	0	1	0	1	0	1	0	1	0	1	0	1	1	0	0	0	0	1	0	0
LG1_2360664	G/C	0.1507	0	1	1	1	1	0	0	1	1	0	1	1	0	1	1	0	0	1	1	0	0	0	1	0	0	1	1	0	0	0	1	0	0	0	0	0	0	0	0	1	0	0	0	0	1	0	0
LG1_2360688	G/A	0.1712	0	1	1	1	0	0	0	1	1	0	0	0	1	1	0	1	1	1	1	0	0	0	1	1	0	0	1	0	0	0	1	0	0	0	0	0	1	1	1	0	0	0	0	0	1	0	0
LG1_2360797	A/G	0.2329	0	0	1	0	1	1	1	0	0	0	1	1	1	0	0	1	1	1	0	1	0	0	0	0	1	1	0	0	0	0	1	0	1	0	0	1	0	1	0	0	0	0	0	0	0	0	0
LG1_2360832	T/A	0.2808	0	1	0	1	0	0	1	0	1	1	0	0	1	1	0	1	0	0	1	1	1	0	1	0	1	0	1	1	0	0	1	1	1	0	1	1	1	0	1	1	1	1	1	0	0	0	0
LG1_2360887	A/G	0.4589	1	1	1	1	1	1	1	1	1	1	1	1	1	0	1	1	1	1	1	1	1	1	1	0	0	1	1	1	1	0	1	0	1	1	1	1	1	1	1	1	1	0	1	1	1	1	1
LG1_2360929	A/G	0.1164	0	1	0	1	1	1	0	1	1	0	0	0	0	0	0	0	0	1	0	0	0	0	0	1	0	1	1	0	0	1	1	0	0	0	0	0	0	1	0	0	0	0	0	0	1	0	0
LG1_2360957	G/A	0.274	0	1	0	1	0	0	0	1	0	1	0	0	1	0	0	1	1	1	0	1	0	1	0	0	1	1	1	1	0	1	0	1	0	1	0	0	1	0	1	1	1	1	1	1	1	0	1
LG1_2360977	A/G	0.4041	1	0	1	1	0	1	1	1	1	1	1	1	0	1	1	1	1	1	1	1	1	1	1	0	1	1	0	1	1	0	0	1	1	1	1	1	1	1	1	1	1	0	1	1	0	1	1
LG1_2361010	G/T	0.4178	1	1	1	1	1	1	1	1	1	1	1	1	1	1	1	0	1	1	1	1	1	1	1	0	0	1	0	1	1	1	1	0	1	0	1	1	1	1	1	1	1	1	1	1	0	0	1
LG1_2365367	G/A	0.3151	0	0	1	0	1	1	1	1	0	0	0	0	1	0	2	1	1	0	2	1	1	0	1	0	1	0	1	0	1	1	0	2	1	1	1	0	1	1	1	0	0	0	1	1	0	1	1
LG1_2365402	G/A	0.411	1	1	1	0	1	1	1	1	1	0	1	0	1	1	2	1	1	1	2	1	1	0	1	0	0	1	1	0	1	1	0	1	1	1	1	0	1	1	1	1	0	0	1	1	0	0	1
LG1_2365696	G/T	0.2877	0	1	1	1	1	0	1	1	1	0	1	1	1	1	0	0	1	1	1	1	0	0	1	1	0	1	1	0	0	0	1	0	1	0	1	0	1	1	1	1	0	1	0	0	1	1	0
LG1_2365917	A/T	0.08904	0	0	0	0	0	0	0	0	0	0	0	0	0	0	1	0	0	0	0	0	0	1	0	0	0	0	0	0	0	1	0	1	0	1	0	1	0	0	0	0	0	0	0	1	0	0	0
LG1_2425438	C/T	0.1438	0	0	0	1	0	0	0	0	0	2	0	1	1	0	0	2	2	0	0	0	0	0	0	0	1	0	0	1	0	0	0	0	0	0	1	0	0	0	0	1	1	0	0	0	2	0	0
LG1_2437392	T/C	0.2329	0	0	0	0	0	0	1	0	0	2	0	1	2	0	0	1	2	0	0	0	1	0	0	0	2	0	0	1	0	0	0	2	0	2	1	0	0	0	0	1	1	0	0	0	2	1	0
LG1_2439505	T/C	0.08219	0	0	0	0	0	0	0	0	0	0	0	0	0	0	0	0	0	0	0	0	0	0	0	0	0	0	0	0	1	0	0	1	0	0	0	1	0	0	0	0	0	0	1	0	0	0	0
LG1_2440083	C/T	0.3767	1	0	0	1	0	1	1	0	0	2	0	1	1	0	0	1	2	0	0	0	1	1	0	0	2	0	0	1	2	2	0	2	0	2	1	2	0	0	0	1	2	0	1	0	2	1	1
LG1_2440296	A/G	0.363	1	0	0	1	0	2	1	0	0	2	0	1	1	0	0	1	2	0	0	0	1	1	0	0	2	0	0	1	1	1	0	2	0	2	1	2	0	0	0	2	1	0	1	0	2	1	2
LG1_2441178	C/A	0.3014	0	0	0	0	0	2	0	0	0	2	0	2	1	0	0	1	2	0	0	0	1	1	0	0	2	0	0	1	1	1	0	2	0	2	2	1	0	0	0	1	1	0	1	0	2	1	1
LG1_2448989	C/T	0.2603	1	0	0	1	0	1	0	0	0	2	0	1	1	0	0	1	2	0	0	0	0	0	0	0	1	0	0	1	1	1	0	1	0	0	1	0	0	0	0	1	2	0	2	0	2	0	0
LG1_2477481	C/A	0.1781	0	0	1	1	1	1	0	0	0	0	0	0	0	0	0	0	0	0	1	0	0	1	0	1	0	0	2	0	0	0	0	1	1	0	0	0	0	1	0	0	0	0	0	0	1	0	0
LG1_2477973	A/C	0.2534	0	0	0	0	0	0	0	0	1	1	0	1	1	0	2	1	2	0	2	0	0	0	1	0	1	0	0	0	1	1	0	0	0	0	1	0	0	1	0	1	1	0	0	2	2	0	0
LG1_2478441	A/G	0.226	1	0	0	0	0	1	0	1	0	0	0	1	1	1	0	0	1	0	1	0	1	2	1	0	1	0	0	0	0	0	0	1	1	0	1	0	1	1	0	0	1	1	0	1	1	1	1
LG1_2478457	A/G	0.2534	1	0	0	0	1	1	0	1	1	0	1	1	1	1	0	1	1	1	2	0	0	2	1	1	1	1	0	0	0	0	0	0	1	0	1	0	2	1	0	0	0	0	1	1	1	1	1
LG1_2478539	C/G	0.1712	0	0	1	1	1	0	0	2	1	0	1	0	1	1	0	1	1	2	1	0	1	0	0	0	0	1	0	0	0	0	1	0	0	0	0	0	1	0	0	1	0	0	1	0	0	1	1
LG1_2478561	A/G	0.1164	0	0	0	0	1	0	0	1	0	0	1	0	0	1	0	1	1	2	0	0	1	0	0	0	0	1	0	0	0	0	1	0	0	0	0	0	1	0	0	1	0	0	0	0	0	1	0
LG1_2478823	T/C	0.07534	1	0	0	0	0	0	0	0	0	0	0	0	0	0	0	0	0	0	0	0	0	1	0	0	0	0	0	0	0	0	0	1	0	0	0	1	0	0	0	0	0	0	0	0	0	0	0
LG1_2478918	A/G	0.3151	1	1	1	1	0	2	0	0	0	0	0	1	0	0	1	1	0	0	0	1	1	1	0	1	0	0	0	0	0	0	0	1	1	1	1	1	0	1	1	1	1	1	1	0	1	1	1
LG1_2478967	A/T	0.06849	0	0	0	0	0	0	1	0	0	0	0	0	0	0	0	0	0	0	0	0	0	1	1	0	0	0	0	0	0	0	0	0	0	1	0	0	0	0	0	0	0	0	0	0	0	0	0
LG1_2479007	C/T	0.4658	1	1	0	1	1	0	1	1	1	1	1	2	1	1	1	1	1	1	1	1	1	0	1	1	1	1	1	1	1	1	1	1	1	1	1	1	1	1	1	1	1	1	0	1	1	1	1
LG1_2479024	C/A	0.4452	1	1	0	2	1	0	1	0	1	1	1	2	1	1	1	1	1	1	1	1	1	0	1	0	1	1	0	1	1	1	1	1	1	1	1	1	0	1	2	1	1	1	0	1	1	1	1
LG1_2479158	A/G	0.3767	1	1	1	0	1	1	1	1	1	1	0	0	1	1	0	0	0	1	1	1	1	1	0	1	1	0	1	0	1	0	0	1	1	1	0	0	1	1	1	0	1	1	0	1	1	1	1
LG1_2479196	A/G	0.2123	0	1	0	0	0	0	1	0	0	1	0	1	0	1	0	0	0	1	1	1	0	1	0	0	1	0	0	0	1	1	0	0	0	0	0	0	1	0	0	0	1	0	0	0	0	0	0
LG1_2479355	G/C	0.2192	0	1	0	0	1	0	0	0	0	0	0	1	1	0	2	0	0	0	2	1	0	0	1	1	1	0	0	0	1	1	0	1	0	0	0	0	0	0	0	0	0	0	0	2	0	0	0
LG1_2479377	A/C	0.1712	0	0	0	0	0	0	0	0	0	0	0	1	1	0	1	0	0	0	1	0	0	1	1	1	1	0	0	0	1	1	0	1	1	0	0	0	0	0	0	0	1	0	0	1	0	1	0
LG1_2479402	G/C	0.137	0	0	0	0	0	0	0	0	0	1	0	1	1	0	1	0	0	0	1	0	0	1	1	0	1	0	0	0	0	0	0	0	1	0	0	0	1	0	0	0	1	0	0	1	0	1	1
LG1_2479446	C/A	0.1781	0	0	0	0	1	0	0	0	0	1	1	0	1	0	0	0	0	0	2	0	1	1	1	1	0	0	0	0	0	1	0	0	1	0	0	0	1	0	0	1	1	1	0	0	0	0	1
LG1_2479545	A/T	0.4932	1	1	1	1	1	1	1	0	1	0	1	1	1	1	1	1	1	1	1	1	1	1	1	1	1	1	0	1	1	2	1	2	1	0	1	1	1	1	1	1	1	1	1	1	1	1	1
LG1_2479573	C/G	0.3082	0	1	2	0	2	1	1	2	0	0	1	0	0	1	0	0	0	1	0	2	1	0	0	1	0	2	2	0	0	0	1	0	2	2	0	1	1	1	2	0	1	0	0	0	0	2	1
LG1_2479713	T/C	0.3151	1	1	0	1	0	1	1	0	1	1	0	1	0	1	0	0	1	0	1	0	1	0	0	0	0	1	0	1	1	1	1	1	0	0	0	0	0	0	1	1	0	1	1	1	1	1	0
LG1_2481857	A/G	0.07534	0	0	0	0	0	0	0	0	0	0	0	0	0	0	0	1	0	0	1	0	0	0	0	0	0	0	0	0	0	0	1	1	0	0	0	0	0	1	0	0	1	0	0	0	0	0	0
LG1_2481875	C/G	0.1575	1	0	0	0	0	0	0	0	1	0	0	1	0	0	1	1	0	0	1	1	0	0	0	0	0	0	0	1	0	1	1	1	0	1	0	0	1	1	0	0	1	0	0	0	1	0	0
LG1_2482368	C/T	0.3562	0	1	1	0	1	0	1	0	1	1	1	1	0	1	0	1	1	0	1	1	1	2	0	1	0	0	1	1	0	1	0	1	1	1	1	1	1	0	0	1	0	1	1	1	1	0	0
LG1_2482405	C/T	0.3219	0	1	0	0	1	0	1	1	1	0	0	1	0	1	0	1	1	0	1	1	1	1	0	1	0	0	1	1	1	0	0	1	1	1	0	1	1	1	0	1	0	1	0	0	1	0	0
LG1_2492663	G/A	0.06849	0	0	0	0	0	0	0	0	0	0	0	0	0	0	0	0	0	0	1	0	0	0	1	0	0	0	0	1	0	2	0	0	0	0	0	0	0	0	0	0	0	0	0	1	0	0	0
LG1_2492701	A/C	0.06164	0	0	0	1	0	0	0	0	0	0	0	0	0	0	0	0	1	1	1	0	0	0	0	1	1	0	0	0	0	0	0	0	0	0	0	0	0	0	0	0	0	0	0	0	0	1	0
LG1_2492775	T/C	0.226	1	0	1	0	0	0	1	1	0	0	1	1	0	1	0	0	0	0	1	1	0	1	1	0	0	0	0	0	0	1	1	1	0	1	0	1	0	0	0	0	0	0	1	1	0	0	0
LG1_2492841	A/G	0.274	0	0	0	0	0	0	0	1	1	0	0	1	0	0	1	0	1	1	0	0	1	2	1	0	0	0	1	1	1	1	0	1	1	1	0	0	1	1	1	0	1	1	0	0	0	0	0
LG1_2493190	A/G	0.363	1	0	1	1	1	2	0	1	1	1	1	1	1	1	1	1	1	1	0	1	1	0	1	1	1	1	1	0	1	0	0	1	1	1	1	1	1	0	0	1	1	1	1	1	1	1	1
LG1_2493604	A/T	0.06164	1	0	0	0	1	0	0	1	0	2	0	0	0	0	0	1	0	0	0	0	0	0	0	0	0	1	0	0	0	0	0	0	0	0	0	0	0	0	0	0	0	0	0	0	0	0	0
LG1_2524620	G/A	0.3767	0	0	0	1	0	0	1	0	1	2	0	1	2	0	2	1	2	0	2	0	0	0	1	0	2	0	0	1	2	2	0	0	0	0	1	0	0	1	0	1	1	1	0	2	2	0	0
LG1_2547794	C/T	0.08904	1	0	0	0	0	1	0	1	0	1	0	0	0	0	0	0	0	1	0	0	0	0	0	0	0	0	0	0	0	0	0	0	0	1	0	0	0	1	0	0	0	0	1	0	0	1	1
LG1_2547808	T/C	0.1507	0	0	0	1	0	0	0	0	1	0	0	1	1	0	0	1	2	0	0	0	0	0	0	0	1	0	0	0	0	0	0	0	0	0	1	0	0	0	0	1	1	1	0	0	2	0	0
LG1_2547899	C/T	0.06164	0	0	0	0	0	1	0	1	0	0	0	0	0	0	0	0	0	1	0	1	1	0	0	0	0	1	0	1	0	0	0	0	0	0	0	0	0	0	0	0	0	0	0	0	0	0	0
LG1_2548352	T/C	0.1644	0	0	0	0	0	0	0	0	0	0	0	0	0	0	2	0	0	0	2	0	0	0	1	0	0	0	0	0	1	2	0	0	0	0	0	0	0	1	0	0	0	0	0	2	0	0	0
LG1_2553861	G/T	0.1096	1	0	0	0	0	0	0	0	0	0	0	0	0	0	0	0	0	0	0	0	0	1	0	0	0	0	0	0	0	0	0	2	0	2	0	1	0	0	0	0	0	0	0	0	0	1	1
LG1_2553873	A/G	0.2055	0	0	0	1	0	0	0	0	2	1	0	2	2	0	0	1	2	0	0	0	0	0	0	0	2	0	0	0	0	0	0	0	0	0	1	0	0	0	0	1	1	2	0	0	2	0	0
LG1_2578008	A/G	0.2192	0	0	0	1	1	0	0	1	1	0	0	0	0	1	0	0	0	1	1	0	1	0	0	0	1	1	0	0	0	1	1	1	0	1	1	0	1	0	0	1	0	1	1	1	1	1	0
LG1_2578079	G/T	0.1986	0	0	0	1	0	0	0	1	0	0	0	0	1	1	1	0	0	0	0	1	0	1	0	0	1	0	0	1	0	0	1	0	1	1	1	0	0	0	0	0	1	0	0	1	1	1	0
LG1_2578099	A/C	0.1712	0	0	0	1	0	0	1	1	0	0	0	0	1	1	0	0	0	0	0	1	0	0	0	0	1	0	0	1	0	0	1	0	1	1	1	0	0	0	0	0	1	0	0	1	0	1	0
LG1_2578116	A/G	0.137	0	0	0	1	0	0	1	1	0	0	0	1	1	1	0	0	0	0	0	1	0	0	0	0	1	0	0	1	0	0	1	0	0	0	0	0	0	0	0	0	1	0	0	1	0	1	0
LG1_2578139	G/C	0.363	0	0	1	0	1	1	1	1	1	1	1	1	0	0	2	1	1	1	2	0	0	0	1	1	0	1	0	1	1	2	1	0	1	0	0	1	1	1	1	1	1	1	1	1	1	0	0
LG1_2578155	T/C	0.1301	0	0	0	1	0	0	0	0	0	0	0	1	1	1	0	0	0	0	0	1	0	1	0	0	1	0	0	1	0	0	1	0	0	0	0	0	0	1	0	0	1	0	0	1	0	0	0
LG1_2578181	G/A	0.05479	0	0	0	0	0	0	0	0	0	0	0	1	1	1	0	0	0	0	0	1	0	1	0	0	0	0	0	0	0	0	0	0	1	0	0	0	0	0	0	0	0	0	0	0	0	0	0
LG1_2578206	C/G	0.2534	1	1	0	1	1	1	0	0	1	0	0	1	1	0	0	1	2	1	0	0	0	1	0	1	1	0	1	0	0	0	0	1	0	0	1	1	1	0	1	2	1	1	1	0	1	0	0
LG1_2578236	T/C	0.1233	0	0	0	0	0	0	1	1	1	1	0	0	1	1	0	0	1	0	0	1	1	1	0	0	0	0	0	0	0	0	0	0	1	0	0	0	0	0	1	0	0	1	0	0	1	0	0
LG1_2578281	A/T	0.1233	0	1	1	0	0	0	0	0	1	1	0	0	0	1	0	0	1	0	1	1	0	1	1	0	0	1	0	0	0	0	0	0	1	0	0	0	0	1	0	0	0	0	0	0	1	0	0
LG1_2578291	G/A	0.07534	0	1	0	0	1	0	0	0	0	0	0	0	0	0	0	0	0	0	0	0	0	0	0	0	0	0	1	0	0	0	0	0	0	1	0	0	1	0	0	0	0	0	1	0	0	0	1
LG1_2578304	A/T	0.1164	0	0	0	1	1	0	0	0	0	0	0	0	0	0	0	0	1	0	0	1	0	0	0	0	0	0	1	0	0	0	0	0	0	1	0	0	1	0	0	0	0	1	1	0	0	0	1
LG1_2578374	C/T	0.1575	0	0	1	1	0	0	1	0	0	0	0	0	1	1	1	1	1	0	1	0	0	1	0	1	0	1	0	0	0	0	0	0	1	0	0	1	0	0	0	0	0	0	0	1	0	0	0
LG1_2578390	C/T	0.1027	0	1	1	0	0	0	0	0	0	0	1	1	0	0	0	0	0	0	0	1	1	0	0	0	0	0	0	0	0	0	0	0	0	1	0	0	0	0	1	0	0	0	0	0	0	0	0
LG1_2578409	G/C	0.07534	0	0	0	0	0	0	0	1	0	0	1	0	0	1	0	0	0	0	0	0	0	2	0	0	0	1	0	0	0	0	0	1	1	0	0	1	0	0	0	0	0	0	0	0	0	1	0
LG1_2578522	G/T	0.3082	0	1	1	0	1	1	0	1	0	0	1	0	0	1	1	1	0	1	1	1	1	1	1	1	0	2	1	1	0	0	1	1	1	1	0	1	1	0	1	0	0	0	1	1	0	1	1
LG1_2578626	C/A	0.1096	0	1	1	0	0	1	0	0	1	0	0	1	0	0	0	1	0	0	0	0	1	0	0	0	1	1	0	0	0	0	0	0	0	0	0	0	0	0	0	0	0	0	1	0	0	0	0
LG1_2578688	T/A	0.1027	1	0	0	0	0	0	0	0	0	0	1	0	0	1	0	0	0	1	0	1	0	1	0	0	0	0	0	0	0	0	1	0	1	1	0	1	0	0	0	0	0	0	1	0	0	0	1
LG1_2578736	C/T	0.06164	0	1	0	0	0	0	0	1	0	0	0	0	0	0	0	0	0	0	0	0	1	0	0	1	0	1	0	0	0	0	1	0	0	1	0	0	0	0	1	0	0	0	0	0	0	0	0
LG1_2578751	A/G	0.1781	0	0	1	0	0	1	1	0	0	1	0	1	1	1	0	1	1	1	1	0	0	0	0	1	0	1	0	0	0	1	0	0	0	0	0	1	1	0	0	0	0	0	0	0	0	1	0
LG1_2578806	A/T	0.4178	1	1	1	1	1	0	1	1	1	1	1	1	0	0	2	0	0	1	1	1	1	0	1	0	1	0	1	2	1	1	1	0	1	1	1	0	0	1	1	1	1	1	1	2	0	0	1
LG1_2578959	G/C	0.1027	1	1	0	0	0	0	0	0	0	0	0	0	0	0	0	0	0	0	0	1	0	1	0	1	0	0	1	0	0	0	0	1	0	0	0	1	0	0	1	0	0	0	0	0	0	0	0
LG1_2579019	G/T	0.2534	1	1	1	0	1	1	0	0	0	0	1	0	0	0	0	0	0	1	0	0	1	0	1	1	0	1	1	1	0	1	0	1	1	1	0	1	0	0	1	0	0	0	1	0	0	1	1
LG1_2579109	A/G	0.1849	0	0	1	0	0	1	0	0	0	1	0	0	1	1	0	0	0	0	1	1	0	0	1	0	1	1	0	0	0	1	1	0	1	1	1	0	0	0	0	0	1	1	0	1	0	0	1
LG1_2579153	T/C	0.2534	1	1	1	0	0	1	0	0	0	1	1	0	1	1	1	0	0	1	0	1	1	1	1	1	0	1	1	0	1	1	1	0	1	1	0	1	0	0	0	0	0	0	1	1	0	1	1
LG1_2579170	A/C	0.2466	0	0	0	1	0	0	1	1	1	1	1	1	0	0	0	1	2	0	1	0	0	1	0	0	1	0	0	0	1	0	1	0	0	0	1	0	0	0	0	1	1	1	0	1	1	0	0
LG1_2579185	A/G	0.2877	1	1	1	0	0	1	0	1	1	0	1	0	1	1	1	0	0	0	0	1	0	1	1	1	1	0	1	1	0	1	1	0	1	1	0	0	0	1	0	0	0	1	1	1	1	1	1
LG1_2582195	G/A	0.1781	0	0	0	0	0	0	0	0	0	1	0	0	0	0	2	0	0	0	2	0	0	0	2	0	0	0	0	1	2	2	0	0	0	0	0	0	0	1	0	0	0	0	0	2	0	0	0
LG1_2582415	T/C	0.05479	1	0	1	0	0	0	0	0	0	0	0	0	0	0	0	0	0	0	0	0	0	0	0	0	0	0	0	0	0	0	0	0	0	0	1	1	0	0	0	0	1	0	0	0	0	0	0
LG1_2582451	C/T	0.1507	1	1	1	1	1	1	0	0	0	0	1	0	0	0	0	0	1	0	0	0	0	0	1	0	0	0	0	0	1	0	0	1	1	0	1	1	0	0	0	0	1	1	0	0	0	0	0
LG1_2582490	T/C	0.08904	0	0	0	0	0	0	0	0	0	0	0	0	0	0	1	0	0	0	2	0	0	0	0	0	0	0	0	0	2	2	0	0	0	0	0	0	0	1	0	0	0	0	0	1	0	0	0
LG1_2582561	G/A	0.1849	0	0	0	0	0	0	0	1	1	1	0	0	1	0	1	1	1	0	1	0	0	1	0	0	0	0	1	0	0	0	1	0	0	0	1	1	0	0	0	0	0	0	0	1	0	0	0
LG1_2582587	G/A	0.1164	0	0	0	0	0	0	0	1	0	0	0	0	0	0	0	1	1	0	0	0	0	0	0	0	0	0	0	0	0	0	0	0	1	0	1	1	0	0	0	0	0	0	0	0	0	0	0
LG1_2590351	G/A	0.1849	0	0	0	0	0	0	1	0	0	0	0	0	0	0	2	0	0	0	2	0	0	0	2	0	0	0	0	0	2	1	0	0	0	0	0	0	0	1	0	0	0	0	0	2	0	0	0
LG1_2591211	A/G	0.1507	0	0	0	0	0	0	0	0	0	0	0	0	0	0	2	0	0	0	2	0	0	0	1	0	0	0	0	0	1	1	0	0	0	0	0	0	0	1	0	0	0	0	0	2	0	0	0
LG1_2593063	A/G	0.1712	0	0	0	1	0	0	0	0	1	2	0	1	2	0	0	1	2	0	0	0	0	0	0	0	1	0	0	0	0	0	0	0	0	0	1	0	0	0	0	1	1	1	0	0	2	0	0
LG1_2593171	A/G	0.1438	0	0	0	1	0	0	0	0	1	1	0	1	1	0	0	1	2	0	0	0	0	0	0	0	1	0	0	0	0	0	0	0	0	0	0	0	0	0	0	1	1	1	0	0	2	0	0
LG1_2596412	A/G	0.2877	0	0	0	1	0	0	0	0	1	1	0	0	2	0	2	1	2	0	2	0	0	0	1	0	1	0	0	0	2	1	0	0	0	0	1	0	0	1	0	1	1	0	0	2	2	0	0
LG1_2607556	G/T	0.5	1	0	0	1	0	1	1	0	1	1	0	2	1	0	2	0	2	0	2	0	1	2	1	0	2	0	0	0	2	2	0	2	0	2	1	2	0	1	0	1	1	1	1	2	2	1	0
LG1_2607716	C/T	0.137	1	0	0	0	0	2	1	0	0	0	0	0	0	0	0	0	0	0	0	0	0	1	0	0	0	0	0	0	0	0	0	2	0	2	0	1	0	0	0	0	0	0	1	0	0	0	1
LG1_2607872	A/G	0.2671	0	0	0	0	0	0	0	0	1	1	0	1	1	0	2	1	2	0	2	0	0	0	1	0	1	0	0	0	1	1	0	0	0	0	0	0	0	1	0	0	1	1	0	2	2	0	0
LG1_2686220	C/A	0.2603	0	1	0	1	0	0	0	0	1	0	0	1	1	0	0	1	1	0	0	0	0	1	0	1	1	0	0	1	1	0	0	1	1	0	1	1	0	1	0	1	1	1	0	1	1	0	1
LG1_2686255	T/C	0.3356	0	1	0	1	0	0	0	0	1	0	0	1	1	0	0	1	1	0	0	0	0	1	1	1	1	0	0	1	1	1	0	1	1	0	1	1	1	1	0	0	1	1	1	1	1	0	1
LG1_2686292	C/T	0.274	0	0	0	1	0	0	1	0	0	0	0	1	1	1	1	2	1	0	0	0	0	1	0	1	1	0	0	1	1	0	0	1	0	0	1	1	1	1	0	0	1	1	1	1	1	0	0
LG1_2686446	A/G	0.1164	0	0	0	1	0	0	0	0	0	1	0	1	1	0	0	1	0	0	0	0	0	1	0	0	1	0	0	0	0	1	0	0	0	0	0	1	0	0	0	0	1	0	0	0	1	1	0
LG1_2686529	C/T	0.1575	0	0	0	1	0	0	0	0	0	1	0	0	1	0	0	0	1	0	0	0	0	1	0	0	1	0	0	0	0	1	0	1	0	1	0	1	0	0	0	0	0	1	0	1	0	1	0
LG1_2686550	C/T	0.08219	0	0	0	0	0	0	0	0	0	1	0	0	1	0	0	0	0	0	1	0	0	1	0	0	0	0	0	0	0	1	0	0	0	0	0	1	0	0	0	0	0	0	0	0	0	1	0
LG1_2686594	T/C	0.07534	0	0	0	0	0	0	0	0	0	1	0	0	1	0	0	0	0	0	1	0	0	0	0	0	0	0	0	0	0	1	0	0	0	0	0	0	0	0	0	0	0	0	0	1	0	0	0
LG1_2714371	G/A	0.3288	0	0	0	1	0	0	0	0	1	2	0	2	1	0	2	2	2	0	2	0	0	0	1	0	1	0	0	1	2	2	0	0	0	0	1	0	0	1	0	2	1	1	0	2	2	0	0
LG1_2749652	C/A	0.3699	1	1	1	2	1	1	2	1	1	0	1	2	2	0	0	1	1	1	0	2	0	0	0	2	0	1	0	0	0	0	2	0	0	0	1	0	2	0	1	2	0	0	2	0	1	1	1
LG1_2749741	T/A	0.3425	1	1	0	2	1	1	2	1	1	0	1	2	1	0	0	2	1	1	0	2	0	0	0	2	0	1	0	0	0	0	2	0	0	0	1	0	2	0	1	2	0	0	1	0	1	1	1
LG1_2751511	A/C	0.1438	1	0	0	0	0	1	0	0	0	0	0	0	0	0	0	0	0	0	0	0	1	1	0	0	1	0	0	0	0	0	0	2	0	2	0	1	0	0	0	0	0	0	1	0	0	1	1
LG1_2755867	T/C	0.2466	2	1	1	1	1	1	2	0	1	0	1	1	0	0	0	0	0	0	0	2	0	0	0	2	0	1	0	0	0	0	2	0	0	0	0	0	2	0	1	0	0	0	1	0	0	1	1
LG1_2755942	A/C	0.2123	0	0	0	0	0	0	0	0	1	1	0	0	0	0	2	0	1	0	2	0	0	0	1	0	1	0	0	0	2	1	0	0	0	0	0	0	0	0	0	0	1	0	0	2	1	0	0
LG1_2803949	A/G	0.08219	0	0	0	0	0	0	0	0	1	1	0	0	0	0	0	0	0	0	0	0	0	0	0	0	1	0	0	0	0	0	0	0	0	0	0	0	0	0	0	0	1	2	0	0	1	0	0
LG1_2804886	A/C	0.2877	1	1	1	1	1	1	2	2	1	0	1	1	0	0	0	0	0	1	0	2	0	0	0	2	0	1	0	0	0	0	2	0	0	0	0	0	2	0	1	1	0	0	1	0	0	2	1
LG1_2824345	T/A	0.1301	1	0	0	0	0	1	0	0	0	0	0	0	0	0	0	0	0	0	0	0	1	1	0	0	1	0	0	0	0	0	0	2	0	2	0	1	0	0	0	0	0	0	1	0	0	1	1
LG1_2824448	T/G	0.1233	1	0	0	0	0	1	0	0	0	0	0	0	0	0	0	0	0	0	0	0	1	0	0	0	1	0	0	0	0	0	0	2	0	2	0	1	0	0	0	0	0	0	1	0	0	1	1
LG1_2824528	C/T	0.2192	1	0	0	0	0	0	0	0	1	1	0	0	0	0	0	0	0	0	0	0	1	2	0	0	2	0	0	1	0	0	0	2	0	2	0	1	0	0	0	0	1	1	0	0	1	0	1
LG1_2824824	G/T	0.06164	0	0	0	0	0	0	0	0	1	0	0	0	0	0	0	0	1	0	0	0	0	0	0	0	1	0	0	0	0	0	0	0	0	0	0	0	0	0	0	0	1	1	0	0	1	0	0
LG1_2825160	G/A	0.137	1	0	0	0	0	1	0	0	0	0	0	0	0	0	0	0	0	0	0	0	2	0	0	0	1	0	0	0	0	0	0	2	0	2	0	1	0	0	0	0	0	0	1	0	0	1	1
LG1_2826559	C/A	0.3425	0	1	1	1	1	0	0	2	0	0	1	1	2	2	0	2	1	1	0	0	1	1	1	0	0	0	2	0	0	0	0	0	2	0	2	1	0	1	1	0	1	1	0	0	2	0	0
LG1_2826587	G/T	0.1301	1	0	0	0	0	1	0	0	0	0	0	0	0	0	0	0	0	0	0	0	1	1	0	0	1	0	0	0	0	0	0	2	0	2	0	1	0	0	0	0	0	0	1	0	0	1	1
LG1_2829757	G/T	0.05479	0	1	0	0	0	0	1	1	0	0	0	0	0	0	0	0	0	0	0	1	0	0	0	0	0	0	0	0	0	0	0	0	0	0	0	0	0	0	1	0	0	0	0	0	0	0	0
LG1_2829808	T/A	0.2945	0	1	1	0	0	0	0	0	1	1	1	0	0	2	0	1	1	1	0	0	1	1	1	0	1	0	1	0	0	0	0	2	2	2	0	1	0	0	0	0	2	2	0	0	1	0	1
LG1_2829901	C/T	0.1301	0	0	1	0	1	0	2	0	1	0	0	0	0	0	0	0	0	0	0	1	0	0	0	2	0	0	0	0	0	0	1	0	0	0	0	0	1	0	0	0	0	0	1	0	0	0	0
LG1_2830031	A/G	0.2534	1	0	0	1	0	1	1	1	1	0	0	1	0	0	0	1	1	0	0	1	0	1	0	1	1	1	0	0	0	0	2	1	0	2	0	1	1	0	0	1	1	0	1	0	1	1	2
LG1_2830047	T/C	0.4863	1	1	1	1	1	1	1	1	1	1	1	1	2	1	1	1	1	1	1	1	1	0	1	1	1	0	1	1	1	1	1	1	1	1	1	0	0	1	1	0	1	1	1	1	1	1	1
LG1_2830563	T/C	0.3082	0	0	0	1	0	0	0	0	0	0	0	0	1	1	1	1	1	0	1	0	1	1	1	0	1	0	1	1	1	0	0	1	1	1	1	1	0	1	0	0	1	1	1	1	1	0	0
LG1_2830671	T/A	0.4795	1	1	1	1	1	1	1	1	1	1	1	1	2	1	1	1	1	1	1	1	1	1	1	1	1	1	1	0	1	0	1	1	1	1	1	1	1	1	1	1	1	1	1	1	1	2	1
LG1_2830719	A/C	0.06164	0	0	0	0	0	0	0	0	0	1	0	0	0	0	1	0	0	0	1	0	0	0	0	0	0	0	0	0	1	1	0	0	0	0	0	0	0	0	0	0	0	0	0	1	0	0	0
LG1_2830749	G/A	0.4658	1	1	1	1	1	1	1	0	1	1	1	1	1	1	1	1	1	1	1	1	1	1	1	1	1	1	1	1	1	1	1	1	1	1	1	1	0	1	1	1	1	1	0	1	0	1	1
LG1_2830766	C/G	0.4863	1	1	1	1	1	1	1	0	1	1	1	1	1	1	1	1	1	1	1	1	1	1	1	1	1	1	1	1	1	1	1	1	1	1	1	1	0	1	1	1	1	0	1	1	1	1	1
LG1_2830777	T/G	0.4658	1	1	1	1	1	1	1	0	1	1	1	1	1	1	1	1	1	1	1	1	1	1	1	1	1	1	1	1	1	1	1	1	1	1	1	1	0	1	1	0	1	0	1	1	1	1	1
LG1_2830797	A/C	0.4795	1	1	1	1	1	1	1	0	1	1	1	1	1	1	1	1	1	0	1	1	1	1	1	1	1	1	1	1	1	1	1	1	1	1	1	1	1	1	1	0	1	1	1	1	1	1	1
LG1_2830873	T/G	0.4384	1	1	1	0	1	2	1	1	1	1	1	0	1	1	1	1	1	1	1	1	1	0	1	1	1	1	0	1	1	1	1	1	1	1	1	0	1	1	1	1	1	1	1	1	1	1	1
LG1_2830902	G/C	0.07534	0	0	0	0	1	0	1	0	1	0	0	0	0	0	0	0	0	0	0	1	0	0	0	1	0	0	0	0	0	0	1	0	0	0	0	0	0	0	0	0	1	0	0	0	0	0	0
LG1_2830912	G/T	0.4315	1	1	0	1	1	2	1	1	1	1	1	1	1	1	0	0	1	0	1	1	1	1	1	1	1	1	1	1	1	1	1	1	1	0	1	0	1	1	1	1	1	1	1	1	1	1	0
LG1_2831160	G/A	0.1233	0	0	0	0	0	0	0	1	0	0	0	0	0	1	1	0	0	1	1	0	1	0	1	0	0	0	1	0	1	1	0	0	1	0	0	0	0	1	0	0	0	0	0	1	0	0	0
LG1_2831216	A/G	0.1164	0	0	0	1	0	1	1	0	1	0	0	1	0	0	0	0	2	0	0	1	0	0	0	1	0	0	0	0	0	0	0	0	0	0	0	0	1	0	0	1	0	0	0	0	1	0	0
LG1_2831845	C/T	0.4795	1	1	1	1	1	1	1	1	1	1	1	0	0	1	1	1	1	0	1	1	1	1	1	1	1	1	1	1	1	2	1	1	1	1	1	0	1	2	1	1	1	1	1	0	0	0	1
LG1_2845028	T/C	0.07534	0	0	0	0	1	0	0	0	0	0	0	0	0	1	0	0	0	1	0	0	1	1	1	0	0	0	1	0	0	1	0	0	1	0	0	0	0	0	0	0	0	0	0	0	0	0	0
LG1_2845115	C/T	0.137	0	0	0	0	0	0	1	0	0	1	0	1	0	0	2	0	0	0	1	1	0	0	0	1	0	1	0	0	1	1	1	0	0	0	0	0	2	0	0	0	0	0	0	1	0	0	0
LG1_2845199	G/C	0.2877	1	1	0	2	0	1	1	0	2	0	0	2	1	0	0	1	2	0	0	1	0	0	0	1	1	0	0	0	0	0	0	1	0	2	1	0	0	0	0	2	0	0	1	0	2	1	1
LG1_2846064	G/A	0.2192	1	0	0	1	0	1	1	0	1	1	0	2	0	0	0	0	1	0	0	1	0	0	0	1	2	0	0	0	0	0	1	1	0	1	0	1	1	0	0	1	1	0	1	0	1	1	1
LG1_2846221	T/C	0.226	1	0	0	0	0	0	0	0	0	0	0	0	1	1	1	0	0	0	0	1	0	0	0	0	0	0	1	1	1	1	1	1	1	0	0	0	0	0	0	1	1	0	0	1	1	1	0
LG1_2846302	G/T	0.3767	1	1	1	0	1	1	1	0	1	1	1	1	1	1	1	1	1	0	0	1	1	1	1	1	0	1	1	1	1	1	1	0	1	0	0	1	1	1	1	0	0	1	1	1	0	1	1
LG1_2846322	A/C	0.3904	1	1	1	0	1	1	1	0	1	1	1	1	1	1	1	1	1	0	0	1	1	1	1	1	1	0	1	1	1	1	1	0	1	0	1	0	1	1	1	1	0	1	1	1	0	1	1
LG1_2846339	G/A	0.3562	0	1	1	0	1	1	1	0	1	1	1	1	1	1	1	1	1	1	0	1	1	1	1	1	1	0	1	1	1	0	1	0	1	0	1	0	1	1	1	1	1	0	1	1	1	1	1
LG1_2846419	C/A	0.4178	1	1	0	1	1	1	1	0	1	1	1	1	1	1	1	1	1	1	1	1	1	1	1	1	1	0	0	1	1	1	0	0	1	0	1	1	1	1	1	2	1	1	1	1	1	1	1
LG1_2846444	A/G	0.1438	0	0	0	0	0	0	0	1	0	0	0	0	0	1	1	0	0	0	1	0	0	1	1	0	0	1	2	0	0	1	0	0	1	0	0	0	0	1	0	0	0	0	0	1	0	0	0
LG1_2846511	C/T	0.05479	0	0	0	0	0	0	0	0	0	0	0	0	0	0	1	0	0	0	1	0	0	0	0	0	0	0	0	0	1	0	0	0	0	0	0	0	0	0	0	0	0	0	0	1	0	0	0
LG1_2846850	G/A	0.05479	0	0	0	0	0	0	0	0	0	1	0	0	0	0	0	0	0	0	0	0	0	0	0	0	1	0	0	0	0	0	0	2	0	1	0	0	0	0	0	0	0	0	0	0	0	0	0
LG1_2846956	T/C	0.05479	0	0	0	1	0	0	1	0	0	0	0	0	0	0	0	0	0	0	0	1	0	0	0	1	0	0	0	0	0	0	1	0	0	0	0	0	1	0	0	0	0	0	0	0	0	0	0
LG1_2846976	A/T	0.1096	0	0	0	0	0	0	0	0	0	0	0	0	0	1	1	0	0	0	1	0	1	0	1	0	0	0	1	0	1	1	0	0	1	0	0	0	0	1	0	0	0	0	0	1	0	0	0
LG1_2847025	T/G	0.4863	1	1	1	1	1	1	1	1	1	1	1	1	2	1	1	0	1	1	1	1	1	1	1	2	1	1	1	1	1	1	1	0	1	1	1	1	1	1	1	0	0	1	1	1	1	1	1
LG1_2847108	A/T	0.4384	1	1	1	1	1	0	1	1	1	1	1	1	1	1	1	1	2	1	0	1	1	1	1	0	1	1	1	1	1	1	1	1	1	0	1	1	2	1	1	1	1	0	1	1	1	1	1
LG1_2847171	C/T	0.3904	0	1	1	1	1	0	0	1	1	1	1	0	1	1	1	1	1	1	1	1	0	1	1	1	1	1	0	0	1	1	1	1	0	1	1	1	1	0	1	1	1	0	1	1	1	0	1
LG1_2847396	G/C	0.4452	1	1	1	1	1	1	1	1	1	1	1	1	1	1	1	1	1	1	1	1	1	1	1	1	1	1	1	1	1	0	2	1	1	1	1	1	0	1	1	0	1	0	1	1	1	1	1
LG1_2847445	G/A	0.4452	1	1	1	1	1	1	1	1	1	1	1	1	1	1	1	1	1	1	0	1	1	1	1	1	1	1	1	1	1	0	1	1	1	1	1	1	1	1	1	0	1	1	1	1	1	1	1
LG1_2847460	C/G	0.4589	1	1	1	1	1	1	1	1	1	1	1	1	1	1	1	1	1	1	0	1	1	1	1	1	1	1	1	1	0	0	1	1	1	1	1	1	1	1	1	0	1	1	0	1	1	1	1
LG1_2847499	T/C	0.4521	1	1	1	1	1	1	1	1	1	1	1	1	1	1	1	0	1	1	0	1	1	1	1	1	1	1	1	1	1	0	1	1	1	1	1	1	1	1	1	1	1	1	0	1	1	1	1
LG1_2847533	C/A	0.4589	1	1	1	1	1	1	1	1	1	1	1	1	1	1	1	1	1	1	0	1	1	1	1	1	1	1	1	1	0	0	1	1	1	1	1	1	1	1	1	1	1	1	1	1	1	1	1
LG1_2847562	A/G	0.2534	1	0	1	1	0	1	1	0	1	0	0	1	1	0	0	1	1	0	0	1	0	0	0	1	1	0	0	1	0	0	1	1	0	1	1	0	1	0	0	1	1	0	1	0	1	1	1
LG1_2847776	A/G	0.1164	0	0	0	0	0	0	2	0	0	1	0	0	0	0	0	0	0	0	0	1	0	0	0	1	0	0	0	1	0	0	1	0	0	0	0	0	1	0	0	0	0	0	1	0	0	1	1
LG1_2847905	A/G	0.2945	0	0	0	0	0	1	0	0	0	0	0	0	1	1	1	1	1	0	1	0	1	1	1	0	1	0	1	0	2	1	0	1	1	1	1	1	0	1	0	1	1	1	0	1	1	0	0
LG1_2847978	T/A	0.07534	0	0	0	0	0	0	0	0	0	0	0	0	0	1	1	0	0	0	1	0	0	0	1	0	0	0	1	0	0	1	0	0	1	0	0	0	0	1	0	0	0	0	0	1	0	0	0
LG1_2847994	A/G	0.08219	1	0	0	1	0	0	2	1	0	0	0	0	0	0	0	0	0	0	0	1	0	0	0	1	0	0	0	1	0	0	1	0	0	0	0	0	1	0	0	0	0	0	0	0	0	0	0
LG1_2860729	A/C	0.363	0	1	1	1	1	0	0	1	0	1	1	1	2	2	0	2	0	1	0	0	1	1	1	0	0	1	2	2	0	1	0	0	2	0	2	1	0	1	1	1	2	1	0	0	1	0	0
LG1_2889538	C/T	0.08904	1	0	0	0	0	1	0	0	0	0	0	0	0	0	0	0	0	0	0	0	0	0	0	0	0	0	0	0	0	0	0	1	0	0	0	2	0	0	0	0	0	0	1	0	0	0	0
LG1_2891770	T/C	0.1918	0	1	1	0	1	0	0	1	0	0	1	0	0	2	0	0	0	1	0	0	1	1	1	0	0	1	2	0	0	0	0	0	1	0	0	1	0	0	1	0	1	1	0	0	0	0	0
LG1_2904333	C/A	0.2192	1	0	0	0	1	2	2	0	0	1	2	0	0	0	0	0	0	1	0	1	0	0	0	2	0	1	0	1	0	2	2	0	0	0	0	0	2	0	0	1	0	0	1	0	0	1	1
LG1_2905282	G/A	0.4521	1	1	1	0	1	1	0	0	1	2	1	0	2	2	0	1	2	2	0	0	1	2	1	0	1	1	2	1	0	0	0	1	2	0	1	2	0	1	1	0	2	2	2	0	1	0	0
LG1_2908165	T/C	0.1027	1	0	0	0	0	1	0	0	0	0	0	0	0	0	0	0	0	0	0	0	0	2	0	0	0	0	0	0	0	0	0	1	0	0	0	1	0	0	0	0	0	0	1	0	0	0	0
LG1_2908213	C/T	0.1164	0	0	0	0	0	0	0	0	1	2	0	0	1	0	0	1	1	0	0	0	0	0	0	0	0	0	0	0	0	0	0	0	1	0	2	0	0	0	0	0	1	1	0	0	1	0	0
LG1_2908798	C/T	0.08904	1	0	0	0	0	1	0	0	0	0	0	0	0	0	0	0	0	0	0	0	0	1	0	0	0	0	0	0	0	0	0	1	0	0	0	1	0	0	0	0	0	0	1	0	0	0	0
LG1_2908811	A/G	0.08904	0	0	0	1	0	0	0	0	0	0	0	1	1	0	0	1	2	0	0	0	0	0	0	0	0	0	0	0	0	0	0	0	0	0	1	0	0	0	0	1	0	0	0	0	1	0	0
LG1_2917729	A/T	0.1918	0	1	2	0	1	0	0	1	0	0	1	0	0	2	0	0	0	1	0	0	1	0	1	0	0	0	2	0	0	0	0	0	1	0	0	1	0	1	1	0	1	2	0	0	0	0	0
LG1_2938710	T/A	0.1849	0	1	0	0	2	0	0	1	0	0	1	0	0	2	0	0	0	1	0	0	0	1	1	0	0	1	2	1	0	0	0	0	1	0	0	0	0	1	0	0	0	1	0	0	0	0	0
LG1_2943142	C/T	0.2055	1	0	0	1	1	1	2	0	0	0	1	2	0	0	0	0	0	2	0	1	0	0	0	2	0	1	0	0	0	0	2	0	0	0	0	0	2	0	0	0	0	0	1	0	0	1	1
LG1_2943152	T/A	0.09589	0	0	0	0	0	0	0	0	1	1	0	0	1	0	0	0	1	0	0	0	0	0	0	0	1	0	0	0	0	0	0	0	1	0	1	0	0	0	0	0	1	1	0	0	1	0	0
LG1_2945452	C/G	0.2397	0	1	1	0	0	0	0	1	2	1	0	0	1	0	0	1	1	0	0	1	2	0	0	0	2	0	0	0	0	0	0	1	2	2	1	0	0	0	1	0	1	1	0	0	1	0	2
LG1_2946924	A/G	0.2603	0	1	2	0	1	0	0	1	0	1	1	0	0	2	0	0	0	1	0	0	2	1	1	0	0	1	2	1	0	2	0	0	1	0	0	0	0	1	1	0	0	1	0	0	0	0	0
LG1_2947112	G/A	0.1096	1	0	0	0	0	1	0	0	0	0	0	0	0	0	0	0	0	0	0	0	0	1	0	0	0	0	0	1	0	0	0	2	0	0	0	2	0	0	0	0	0	0	1	0	0	0	0
LG1_2949558	C/A	0.1918	0	1	1	0	1	0	0	1	0	0	1	0	0	2	0	0	0	1	0	0	0	1	1	0	0	1	2	0	0	0	0	0	1	0	0	1	0	1	1	0	1	1	0	0	0	0	0
LG1_2950182	C/A	0.1027	1	0	0	0	0	1	0	0	0	0	0	0	0	0	0	0	0	0	0	0	0	1	0	0	0	0	0	0	0	0	0	2	0	0	0	1	0	0	0	0	0	0	1	0	0	0	0
LG1_2950202	A/G	0.2123	0	1	1	0	1	0	0	1	0	0	1	0	0	2	0	0	0	1	0	0	1	0	1	0	0	2	2	0	0	0	0	0	1	0	0	2	0	1	1	0	1	1	0	0	0	0	0
LG1_2950528	A/T	0.1986	1	0	0	1	1	1	2	0	0	0	1	2	0	0	0	0	0	1	0	1	0	0	0	2	0	1	0	0	0	0	2	0	0	0	0	0	2	0	0	2	0	0	0	0	0	1	1
LG1_2952349	A/T	0.1096	0	0	0	0	0	0	0	0	1	1	0	0	0	0	0	0	2	0	0	0	0	0	0	0	1	0	0	0	0	0	0	0	1	0	1	0	0	0	0	0	1	1	0	0	1	0	0
LG1_2952620	C/T	0.2123	1	0	0	1	1	2	2	0	0	0	1	1	0	0	0	0	0	1	0	0	0	0	0	2	0	1	0	0	0	0	2	0	0	0	0	0	2	0	0	1	0	0	1	0	0	1	1
LG1_2952654	C/T	0.1918	0	2	1	0	1	0	0	2	0	0	1	0	0	2	0	0	0	1	0	0	1	0	1	0	0	1	2	0	0	0	0	0	1	0	0	1	0	1	1	0	1	1	0	0	0	0	0
LG1_2956513	T/C	0.1918	0	1	1	1	0	0	0	1	1	0	0	0	1	0	0	1	1	0	0	1	1	0	0	0	1	0	0	1	0	0	0	1	0	2	1	0	0	0	1	0	0	0	0	0	1	2	1
LG1_2957287	T/C	0.09589	1	0	0	0	0	1	0	0	0	0	0	0	0	0	0	0	0	0	0	0	0	1	0	0	0	0	0	0	0	0	0	1	0	0	0	0	0	0	0	0	0	0	1	0	0	0	0
LG1_2958432	G/C	0.1986	0	1	1	0	1	0	0	1	0	0	1	0	0	2	0	0	0	2	0	0	0	0	1	0	0	0	2	0	0	0	0	0	1	0	0	2	0	2	1	0	0	1	0	0	0	0	0
LG1_2958503	A/G	0.1849	0	1	1	0	0	0	0	0	1	0	0	1	1	0	0	1	1	0	0	1	1	0	0	0	1	0	0	0	0	0	0	1	0	2	1	0	0	0	1	0	0	0	0	0	1	1	1
LG1_2964802	G/A	0.1164	0	0	0	0	0	0	0	0	1	1	0	0	0	0	0	1	1	0	0	1	0	0	0	0	1	0	0	0	0	0	0	0	1	0	1	0	0	0	0	0	1	1	0	0	1	0	0
LG1_2964840	T/A	0.3562	0	1	1	1	0	0	0	1	1	1	0	1	1	0	2	1	1	0	2	0	1	0	1	0	1	0	0	1	2	2	0	1	0	2	1	0	0	1	0	0	0	0	0	2	1	1	1
LG1_2966039	T/A	0.4315	1	1	0	1	0	1	0	1	1	1	0	0	1	0	2	1	1	0	2	0	1	1	1	0	0	0	0	2	2	2	0	2	0	2	1	1	0	1	0	0	0	0	1	2	1	2	1
LG1_2968938	C/T	0.2055	0	0	0	0	0	2	0	0	1	1	0	0	0	0	0	1	1	0	0	1	0	2	0	0	1	0	0	0	0	0	0	1	1	0	1	1	0	0	0	0	1	1	1	0	1	0	0
LG1_2982504	T/C	0.4384	0	1	1	1	0	0	0	0	2	1	0	1	2	0	2	2	2	0	2	1	1	0	1	0	2	0	0	0	2	1	0	1	1	2	2	0	0	1	1	0	1	1	0	2	2	1	1
LG1_2984359	G/C	0.2055	1	0	0	0	1	1	2	0	0	1	1	1	0	0	0	0	0	0	0	1	0	0	0	2	0	1	0	1	0	1	2	0	0	0	0	0	2	0	0	1	0	0	1	0	0	1	1
LG1_2989792	G/A	0.09589	1	0	0	0	0	1	0	0	0	0	0	0	0	0	0	0	0	0	0	0	0	1	0	0	0	0	0	0	0	0	0	1	0	0	0	1	0	0	0	0	0	0	0	0	0	0	0
LG1_3004692	A/T	0.274	1	0	1	1	1	1	1	1	1	0	0	0	0	0	0	1	1	0	0	1	1	1	0	1	1	1	1	0	0	1	1	0	1	0	0	1	0	1	1	1	0	0	0	1	1	2	1
LG1_3004828	A/G	0.4589	1	1	1	1	1	0	1	1	1	1	1	2	1	0	1	1	2	1	0	1	1	1	1	1	1	0	1	1	1	1	2	1	1	0	1	1	0	1	1	0	1	1	0	1	1	0	0
LG1_3004919	G/T	0.05479	0	0	0	0	0	0	0	0	0	0	0	0	0	1	0	0	0	0	0	0	0	2	0	0	0	0	1	0	0	0	0	0	0	0	0	1	0	0	0	0	0	0	0	0	0	0	0
LG1_3004930	G/A	0.4384	1	1	0	1	1	1	1	1	1	1	1	0	1	1	0	1	1	1	1	1	1	2	1	1	1	1	1	1	1	1	1	1	1	1	1	1	1	1	0	1	1	1	1	1	1	1	1
LG1_3005027	C/T	0.08219	0	0	0	0	0	0	0	0	1	0	0	0	1	1	0	1	0	0	0	0	0	0	0	0	0	0	1	0	0	0	0	0	1	0	0	0	2	0	0	0	0	1	0	0	0	0	0
LG1_3005044	A/T	0.3973	1	1	1	1	1	1	0	1	1	0	1	0	1	1	1	0	1	1	1	1	1	1	1	1	1	0	1	1	1	1	1	0	1	0	0	1	2	1	1	1	1	1	1	1	1	0	1
LG1_3005074	C/T	0.3288	0	0	0	1	1	1	1	1	1	1	1	1	0	1	1	1	1	0	0	1	1	1	1	1	1	1	0	0	0	0	1	0	1	1	1	1	0	1	0	1	1	0	0	1	1	1	0
LG1_3005336	C/T	0.1986	1	1	0	0	1	1	0	0	0	0	0	1	1	0	0	0	1	0	1	0	0	1	0	0	0	0	0	1	0	1	0	1	0	0	1	0	0	0	0	1	1	1	1	0	0	0	0
LG1_3005603	T/C	0.4795	1	1	1	1	1	1	1	1	1	1	1	1	1	2	1	1	1	1	0	1	1	0	1	1	1	1	1	1	1	1	1	1	1	1	1	1	2	1	1	1	0	1	1	1	1	1	1
LG1_3005761	T/C	0.07534	0	0	0	0	0	0	0	0	1	0	0	0	1	0	0	0	0	1	1	0	0	0	0	0	1	0	0	0	0	0	0	0	1	0	1	0	1	1	0	0	0	0	0	0	0	0	0
LG1_3005776	T/C	0.06849	0	0	0	0	0	0	0	0	0	0	0	0	1	0	0	0	0	1	1	0	0	0	0	0	0	0	0	0	0	0	0	0	1	0	1	0	0	1	0	0	0	1	0	0	0	0	0
LG1_3005940	G/T	0.4863	1	1	2	1	0	1	1	1	1	2	1	1	1	1	1	1	1	1	1	1	1	1	1	1	1	2	2	1	0	0	2	1	1	1	1	1	0	1	1	1	0	1	1	1	1	1	1
LG1_3006010	T/C	0.3904	1	1	1	1	1	1	0	0	1	1	1	1	0	1	1	1	1	0	1	1	1	1	1	1	1	0	0	1	1	1	1	0	1	0	1	1	1	1	1	1	1	0	1	1	1	1	1
LG1_3006061	T/C	0.4178	0	1	1	1	1	1	1	1	1	1	1	1	1	1	1	1	1	1	1	1	1	0	0	1	1	1	1	0	0	1	1	1	1	1	1	1	1	1	0	1	0	0	1	1	1	1	1
LG1_3006136	G/C	0.4452	1	1	1	1	1	0	1	0	1	1	1	1	1	1	0	1	1	1	1	1	1	1	1	1	1	1	1	1	1	0	1	1	1	2	1	1	1	1	1	1	1	1	1	1	1	1	1
LG1_3006157	T/C	0.4795	1	1	1	1	1	1	1	2	1	1	1	1	0	1	1	1	1	1	1	1	1	1	0	1	1	1	1	1	0	1	2	1	1	0	1	1	1	1	1	0	1	1	1	1	1	1	1
LG1_3006222	A/G	0.07534	0	0	0	0	0	0	0	0	1	0	0	0	0	1	0	1	0	0	0	0	0	0	0	0	0	0	1	0	0	0	0	0	1	0	1	0	1	0	0	0	0	1	0	0	0	0	0
LG1_3006232	G/T	0.4041	1	1	1	1	1	1	1	1	1	1	1	1	1	1	1	1	1	1	0	1	1	1	1	1	1	1	1	1	1	1	1	0	1	1	1	0	1	0	1	1	0	1	1	1	1	1	1
LG1_3006359	C/T	0.3425	1	1	0	1	1	0	1	0	1	0	1	0	1	1	1	0	0	1	1	1	1	0	0	0	0	0	1	1	1	1	1	1	0	1	1	1	0	0	1	1	1	1	0	0	0	0	0
LG1_3006371	G/A	0.06849	0	0	0	0	0	0	0	0	0	0	0	0	1	0	0	0	0	0	1	0	0	0	0	0	0	0	0	0	0	0	1	1	0	0	1	1	0	0	0	0	0	0	0	0	0	0	0
LG1_3006476	A/T	0.4178	1	0	1	1	1	0	1	1	1	1	1	1	0	1	1	1	1	1	0	1	1	1	0	2	1	1	1	1	0	1	1	1	1	1	0	1	1	1	1	1	0	1	1	0	1	1	1
LG1_3006675	G/A	0.1233	0	0	0	0	0	0	0	1	0	1	1	0	0	0	0	0	0	0	0	0	0	1	0	1	0	0	1	0	0	0	1	0	0	1	0	0	0	0	1	0	0	0	0	0	0	1	0
LG1_3006747	C/A	0.5	1	1	1	1	1	1	1	1	1	1	1	1	1	1	2	1	1	1	2	1	1	1	1	1	2	1	1	0	1	1	0	1	1	1	1	0	1	1	0	1	2	1	1	1	1	1	1
LG1_3006765	C/T	0.4041	1	1	1	0	1	1	1	1	1	1	1	1	1	2	0	1	1	1	0	1	1	1	1	1	0	1	1	1	0	1	1	0	1	1	1	1	1	1	1	1	0	0	1	0	1	1	1
LG1_3006841	A/C	0.05479	0	0	0	0	0	0	0	0	0	1	0	0	0	0	0	0	0	1	1	0	0	0	0	0	0	0	0	0	0	0	0	0	0	0	0	0	1	1	0	0	0	0	0	0	0	0	0
LG1_3006874	T/C	0.4589	1	1	1	1	1	1	1	2	1	1	1	2	0	1	1	1	2	1	0	1	1	1	1	1	1	1	1	1	0	1	1	0	1	1	1	0	1	1	1	1	1	0	1	1	1	1	1
LG1_3006889	G/C	0.1164	0	0	0	0	1	0	1	0	1	1	0	0	1	0	0	1	0	1	1	0	0	0	0	0	0	0	0	0	0	0	0	0	0	0	0	0	1	1	0	1	1	0	0	0	0	0	0
LG1_3007022	T/C	0.2671	0	1	0	1	0	1	0	1	0	1	0	1	1	0	0	0	1	1	0	1	0	0	0	1	1	1	0	0	0	0	1	0	1	1	1	0	0	1	1	0	1	0	0	0	1	1	1
LG1_3007065	A/C	0.08219	0	0	1	0	1	0	0	0	0	0	1	0	0	0	1	0	0	0	0	0	0	0	1	0	0	0	1	0	1	0	0	1	0	0	0	0	0	0	0	0	0	1	0	1	0	0	0
LG1_3007762	A/C	0.4247	1	0	1	1	1	0	1	0	1	1	1	0	1	1	0	1	1	1	1	1	1	1	1	1	1	1	1	1	1	1	1	0	1	1	1	1	1	1	1	0	1	1	1	1	1	1	1
LG1_3007791	A/G	0.07534	0	1	1	0	0	0	0	0	0	0	0	0	0	1	0	0	0	0	0	0	0	1	0	0	0	0	1	0	0	0	0	0	0	0	0	1	0	0	0	0	0	0	0	0	0	0	0
LG1_3007910	A/G	0.08904	0	0	1	0	0	0	1	1	0	0	0	1	1	0	0	0	1	1	0	0	0	0	1	0	0	0	0	0	0	0	0	0	0	0	0	0	0	0	0	1	0	0	0	0	0	0	0
LG1_3007922	A/T	0.09589	0	0	1	0	0	0	1	1	0	0	0	1	1	0	0	0	1	1	0	0	0	0	1	0	0	0	0	0	0	0	0	0	0	0	1	0	0	0	0	0	0	0	0	1	0	0	0
LG1_3012691	C/T	0.1507	0	0	0	0	0	0	0	0	0	1	0	0	1	0	0	2	1	0	0	1	0	0	0	0	1	0	0	1	0	0	0	0	1	0	1	0	0	0	1	0	1	1	0	0	1	0	0
LG1_3017920	T/G	0.08904	1	0	0	0	0	1	0	0	0	0	0	0	0	0	0	0	0	0	0	0	0	1	0	0	0	0	0	0	0	0	0	1	0	0	0	1	0	0	0	0	0	0	1	0	0	0	0
LG1_3018009	T/A	0.2945	1	1	1	0	1	0	0	0	0	0	1	0	0	2	0	0	0	1	0	0	1	2	1	0	0	1	2	1	0	1	0	1	1	0	0	2	0	1	1	0	0	1	1	0	0	0	0
LG1_3018026	C/T	0.2055	1	0	0	2	1	2	2	0	0	0	1	1	0	0	0	0	0	1	0	1	0	0	0	2	0	1	0	1	0	0	2	0	0	0	0	0	2	0	0	1	0	0	1	0	0	1	1
LG1_3018118	T/A	0.1849	0	0	0	1	0	1	2	0	0	0	1	1	0	0	0	0	0	1	0	1	0	0	0	2	0	2	0	1	0	0	2	0	0	0	0	0	2	0	0	1	0	0	1	0	0	1	1
LG1_3018177	G/A	0.226	2	0	0	1	1	1	2	0	0	0	1	1	0	0	0	0	0	1	0	1	0	0	0	2	0	2	0	1	0	0	2	0	0	0	0	0	2	0	0	1	0	0	1	0	0	1	1
LG1_3018273	A/G	0.3493	1	0	0	1	1	1	2	0	0	0	1	1	0	0	2	0	0	1	2	1	0	0	1	2	0	1	0	0	2	2	2	0	0	0	0	0	2	1	0	0	0	0	1	2	0	1	1
LG1_3018562	C/G	0.1781	1	0	0	0	1	0	2	0	0	0	1	0	0	0	0	0	0	1	0	1	0	0	0	2	0	1	0	1	0	0	2	0	0	0	0	0	2	0	0	1	0	0	1	0	0	1	1
LG1_3018868	T/A	0.1986	1	0	0	1	1	0	2	0	0	0	1	1	0	0	0	0	0	1	0	1	0	0	0	2	0	0	0	1	0	0	2	0	0	0	0	0	2	0	0	1	0	0	1	0	0	1	1
LG1_3018998	C/T	0.1986	1	0	0	1	1	0	2	0	0	0	1	1	0	0	0	0	0	0	0	0	0	0	0	2	0	1	0	1	0	0	2	0	0	0	0	0	2	0	0	1	0	0	1	0	0	2	1
LG1_3019426	T/G	0.2123	1	0	0	1	1	1	2	0	0	0	0	2	0	0	0	0	0	1	0	1	0	0	0	2	0	1	0	1	0	0	2	0	0	0	0	0	2	0	0	1	0	0	1	0	0	1	1
LG1_3019519	A/T	0.1712	0	1	0	0	0	0	0	1	2	0	0	1	1	0	0	1	1	0	0	0	2	0	0	0	0	0	0	0	0	0	0	2	0	2	1	0	0	0	0	0	0	0	0	0	1	1	1
LG1_3031427	C/T	0.4863	0	1	1	1	0	0	0	2	2	2	0	1	2	0	2	2	2	0	2	1	1	0	0	0	2	0	0	0	2	2	0	0	1	2	2	0	0	0	1	0	2	1	0	2	2	1	1
LG1_3034384	C/A	0.4521	1	1	1	1	2	1	2	1	0	0	2	1	0	2	0	0	0	2	0	1	1	1	1	2	0	2	2	2	0	0	2	0	1	0	0	2	2	1	1	1	1	1	1	0	0	1	2
LG1_3035277	G/C	0.2192	1	0	0	1	1	1	2	0	0	0	1	2	0	0	0	0	0	1	0	1	0	0	0	2	0	1	0	1	0	0	2	0	0	0	0	0	2	0	0	1	0	0	1	0	0	1	1
LG1_3037513	C/A	0.1849	1	0	0	1	0	1	2	0	0	0	1	0	0	0	0	0	0	0	0	2	0	0	0	2	0	0	0	1	0	0	2	0	0	0	0	0	2	0	0	1	0	0	1	0	0	1	1
LG1_3076404	A/T	0.4863	1	1	1	1	1	0	1	1	1	1	1	1	1	1	1	1	1	0	1	1	1	1	1	1	1	1	1	1	1	1	1	1	1	1	1	0	1	1	1	0	1	1	1	1	1	1	1
LG1_3076418	T/C	0.1096	1	0	0	0	0	0	0	0	0	0	0	0	0	0	0	0	0	1	1	0	0	0	0	0	0	1	0	0	0	0	0	0	0	0	0	1	0	0	0	1	0	0	0	0	0	1	1
LG1_3076459	C/T	0.08904	0	0	0	0	0	0	1	1	0	1	1	0	1	0	0	0	0	0	0	0	0	0	0	0	0	0	0	0	0	0	1	0	0	1	0	0	1	0	0	1	0	0	0	0	0	0	0
LG1_3076505	A/T	0.1096	1	0	0	0	0	0	0	0	1	0	0	1	0	1	0	0	0	1	0	0	1	0	0	0	0	1	1	0	0	0	0	0	0	0	0	1	1	0	0	1	0	0	0	0	0	1	1
LG1_3076526	A/G	0.3288	0	1	1	0	1	0	1	1	1	1	1	1	0	1	1	0	0	1	0	1	1	1	1	0	1	1	2	1	0	1	0	0	1	0	1	1	2	1	1	1	1	1	0	0	1	1	1
LG1_3076646	C/T	0.1027	1	0	0	0	0	1	1	0	0	0	0	0	0	0	1	0	0	0	1	0	0	0	0	1	0	0	0	0	1	0	1	0	0	0	0	0	0	0	0	0	0	0	1	1	0	0	0
LG1_3076663	T/A	0.3151	0	1	0	1	0	0	1	0	1	1	0	1	1	1	0	1	1	1	1	1	1	1	1	1	1	0	1	0	0	0	0	1	1	0	1	1	1	1	0	1	1	1	0	1	1	1	0
LG1_3076707	T/C	0.4521	1	1	1	1	1	0	1	1	1	1	1	1	1	1	1	1	1	1	1	1	1	1	1	1	1	1	1	1	1	1	0	1	1	1	1	1	1	1	1	1	1	1	1	1	1	1	1
LG1_3076734	C/T	0.4384	1	1	1	1	1	1	1	1	1	1	1	1	1	1	1	1	1	1	1	1	1	1	1	1	1	1	1	0	1	1	0	1	1	1	1	0	1	1	1	1	1	1	1	1	1	1	1
LG1_3076780	G/A	0.05479	0	0	0	0	0	0	0	1	0	0	0	0	0	0	0	0	0	0	0	0	0	0	0	0	0	0	1	0	0	0	0	0	0	0	0	0	0	0	1	0	0	0	0	0	0	0	0
LG1_3076795	G/T	0.05479	0	0	0	0	0	0	0	0	1	0	0	0	0	0	0	1	0	0	0	0	0	0	0	0	1	0	0	0	0	0	0	0	0	0	1	0	0	0	0	0	0	0	0	0	1	0	0
LG1_3076815	G/C	0.2329	0	1	1	0	0	1	0	1	1	0	0	0	1	1	0	1	2	0	0	1	1	1	0	0	1	0	1	0	0	0	0	1	1	2	1	1	0	0	0	0	1	1	0	0	1	0	0
LG1_3076968	G/A	0.1233	0	1	0	0	1	1	1	0	0	0	0	1	0	0	1	0	0	0	1	0	0	1	0	0	0	0	0	0	0	0	0	0	1	0	0	1	0	0	0	0	0	0	0	0	0	0	0
LG1_3076982	A/G	0.06849	0	0	0	0	1	0	0	1	0	0	0	0	0	0	0	0	0	0	0	0	0	1	0	0	0	0	0	0	0	0	0	0	0	1	0	0	0	0	0	0	0	0	0	0	0	0	0
LG1_3077205	T/C	0.1849	0	1	1	0	1	0	0	0	0	0	1	0	0	1	0	0	0	1	0	0	0	1	1	0	0	0	2	0	0	0	0	0	1	0	0	2	0	1	1	0	0	1	0	0	0	0	0
LG1_3077742	A/T	0.2192	2	0	1	0	0	1	0	1	1	0	1	0	2	0	0	1	1	0	0	1	0	0	0	1	1	1	0	1	0	0	1	1	1	1	1	0	1	0	0	0	0	0	1	0	1	1	1
LG1_3077778	A/C	0.3082	0	0	0	1	1	1	2	0	0	0	0	1	0	0	2	0	0	1	2	0	0	1	1	1	0	0	0	0	2	1	1	1	0	0	0	1	1	1	0	1	0	0	1	2	0	0	0
LG1_3079663	T/C	0.226	0	1	0	1	1	1	1	0	1	0	0	2	1	0	0	1	1	1	0	1	0	0	0	1	1	0	0	0	0	0	1	1	1	1	1	0	1	0	0	0	0	1	0	0	1	1	1
LG1_3079688	A/G	0.2192	1	0	0	1	1	1	1	0	1	0	0	1	1	0	0	1	1	1	0	1	0	0	0	1	1	1	0	0	0	0	0	1	1	1	1	0	0	0	0	1	0	0	0	0	1	1	2
LG1_3079835	T/C	0.226	1	0	0	1	0	1	1	1	1	0	0	1	1	0	0	1	1	1	0	1	0	0	0	1	1	0	0	0	0	0	1	1	1	1	1	0	1	0	0	1	0	0	0	0	1	1	1
LG1_3079878	T/C	0.2192	0	1	0	1	0	1	1	0	1	0	0	1	1	0	0	1	1	1	0	1	0	0	0	1	1	0	0	1	0	0	1	1	1	1	1	0	0	0	0	1	0	0	0	0	1	1	1
LG1_3079916	T/C	0.2466	1	1	0	1	0	2	1	0	1	0	0	1	1	0	0	1	1	1	0	1	0	0	0	1	1	1	0	0	0	0	1	1	1	1	1	0	0	0	0	1	1	0	1	0	1	1	1
LG1_3079992	G/T	0.1233	0	0	0	1	0	0	1	1	1	0	0	1	1	0	0	1	1	0	0	1	0	0	0	1	1	0	0	0	0	0	1	0	0	1	1	0	0	0	0	1	0	0	0	0	0	0	0
LG1_3080022	G/A	0.1027	0	0	0	1	0	1	1	0	1	0	0	1	1	0	0	0	0	0	0	0	0	0	0	1	1	0	0	0	0	0	1	0	0	1	1	0	0	0	0	1	0	0	0	0	0	0	0
LG1_3080036	G/C	0.06164	0	0	0	0	0	1	1	0	0	0	0	0	1	0	0	0	0	0	0	0	0	0	0	0	1	0	0	0	0	0	1	0	0	1	1	0	0	0	0	1	0	0	0	0	0	0	0
LG1_3080053	A/G	0.07534	0	0	0	0	0	0	0	0	0	0	0	0	1	0	0	0	0	0	0	0	0	0	0	0	1	0	0	0	0	0	1	1	0	1	1	0	0	0	0	1	0	0	0	0	1	0	0
LG1_3080086	A/G	0.08904	0	0	0	0	0	1	0	0	0	0	0	0	0	0	1	0	0	0	1	1	0	0	0	0	0	0	0	0	0	0	1	0	0	0	0	0	0	0	0	0	0	0	0	1	0	0	0
LG1_3080109	G/A	0.4589	1	1	1	0	1	0	1	1	1	1	1	1	1	1	1	1	1	1	1	1	1	0	1	1	0	1	2	1	1	1	0	0	2	0	0	1	1	1	1	0	1	1	1	1	1	1	1
LG1_3080169	G/A	0.2466	1	0	0	1	1	1	1	1	0	0	1	0	0	0	1	0	1	0	0	1	0	1	1	1	1	1	0	1	1	0	1	1	0	0	0	1	0	1	0	1	0	0	1	1	0	1	1
LG1_3080184	A/C	0.1027	0	0	0	0	0	0	1	0	0	0	0	0	0	0	1	0	0	1	1	0	0	1	1	1	0	0	0	0	1	0	0	0	0	0	0	1	0	1	0	0	0	0	0	1	0	0	0
LG1_3080199	T/C	0.06164	0	0	0	0	0	0	1	0	0	0	0	0	0	0	1	0	0	1	1	0	0	1	1	0	0	0	0	0	1	0	0	0	0	0	0	1	0	0	0	0	0	0	0	0	0	0	0
LG1_3080216	G/C	0.1438	1	0	0	0	1	0	1	0	0	0	0	1	0	0	1	0	1	1	1	1	0	1	1	1	0	0	0	0	0	0	0	0	0	0	0	1	0	0	0	1	0	0	1	0	0	0	0
LG1_3099159	G/A	0.06164	1	0	0	0	0	1	0	0	0	0	0	0	0	0	0	0	0	0	1	0	0	0	0	0	0	0	0	0	0	0	1	0	0	0	0	0	0	0	0	0	0	0	0	0	0	0	0
LG1_3099180	T/C	0.1096	0	0	0	0	0	0	1	0	0	0	1	0	0	0	0	0	0	1	1	0	0	0	1	0	0	1	1	0	1	0	1	0	1	0	0	0	1	1	0	0	0	0	0	1	0	0	0
LG1_3099219	C/A	0.4658	1	1	1	1	1	1	0	1	1	2	1	1	1	1	1	1	1	1	1	1	1	1	2	1	1	1	1	1	1	1	1	1	1	0	1	1	0	1	1	1	1	1	1	1	1	1	1
LG1_3099231	T/G	0.137	0	1	1	0	0	0	1	1	1	0	0	1	0	0	0	0	0	1	0	0	1	1	1	0	0	0	0	0	0	0	0	1	0	0	0	1	0	0	0	0	0	0	0	0	0	0	0
LG1_3099251	G/A	0.09589	0	0	0	0	0	0	0	0	0	1	0	0	0	0	1	1	1	0	1	0	0	0	0	0	0	0	0	0	1	1	0	0	0	0	0	0	0	0	0	0	0	0	0	1	0	0	0
LG1_3099288	C/T	0.08219	0	0	1	0	0	0	1	1	1	0	0	0	0	1	0	0	0	0	0	0	1	0	0	0	0	0	0	0	0	0	0	0	0	0	0	0	0	0	0	0	0	0	0	0	0	0	0
LG1_3099320	A/G	0.2877	2	1	1	1	1	2	1	1	1	0	1	0	0	1	0	0	0	1	0	0	1	1	0	1	0	0	1	1	0	0	1	2	0	0	0	1	0	0	0	2	0	0	1	0	0	1	1
LG1_3099354	A/G	0.1781	0	0	0	0	0	0	0	0	0	1	0	0	1	0	1	2	2	0	1	1	0	0	0	0	1	0	0	0	1	0	0	0	1	0	1	0	0	0	1	0	1	1	0	1	1	0	0
LG1_3099397	A/C	0.4452	1	1	1	0	1	0	1	1	0	1	1	1	1	1	1	0	1	1	1	1	1	1	1	1	1	1	1	1	1	0	1	1	1	1	1	0	2	1	1	1	2	1	1	1	1	1	1
LG1_3099414	T/C	0.5	1	1	1	0	1	1	1	1	1	1	1	1	2	1	1	1	1	1	1	1	1	1	1	1	1	1	2	1	1	0	1	1	1	1	1	0	1	1	1	1	1	1	1	1	1	1	1
LG1_3099500	G/A	0.05479	0	0	0	0	0	0	0	0	0	0	0	0	0	0	1	0	0	0	1	0	0	0	0	0	0	0	0	0	1	0	0	0	0	0	0	0	0	0	0	0	0	0	0	1	0	0	0
LG1_3099550	C/T	0.5	2	1	1	1	1	2	1	1	1	1	1	1	2	1	1	1	1	1	1	1	1	1	1	1	1	1	1	1	1	1	1	1	1	1	1	1	1	1	1	1	1	0	1	1	1	1	1
LG1_3099575	A/T	0.3699	2	1	1	1	1	1	1	1	1	1	1	1	1	1	0	1	1	1	0	1	1	1	0	1	0	2	1	1	0	0	1	1	1	1	1	1	0	0	1	1	1	0	1	0	1	1	0
LG1_3099599	C/T	0.4795	1	0	1	1	1	1	1	1	1	0	1	1	1	1	0	1	1	1	1	1	1	1	1	1	1	2	1	1	2	1	1	1	1	1	1	1	0	1	1	1	1	1	1	1	1	1	0
LG1_3099634	T/G	0.3904	0	0	1	1	1	1	1	0	1	0	1	1	1	1	0	0	0	2	1	1	1	1	0	1	0	1	1	1	1	1	1	0	1	1	1	1	0	0	1	1	1	1	1	1	1	1	0
LG1_3099653	C/T	0.08219	0	1	0	0	0	0	2	0	0	0	0	0	0	0	0	0	0	0	0	0	0	0	1	0	0	0	1	0	0	0	0	0	0	0	0	1	1	1	0	0	0	0	0	0	0	0	0
LG1_3099678	G/A	0.1507	0	0	1	0	1	0	0	0	0	0	0	0	1	0	0	0	0	1	0	1	0	0	0	0	0	0	1	1	1	0	0	0	0	0	0	0	1	0	0	1	1	1	0	1	0	0	0
LG1_3121215	A/G	0.1781	0	2	1	1	0	0	0	1	2	0	0	1	1	1	0	1	1	0	0	0	1	0	0	0	1	0	0	0	0	0	0	1	0	2	1	0	0	0	0	0	0	0	0	0	1	1	1
LG1_3133556	G/A	0.1096	0	0	0	0	0	0	0	0	0	0	0	0	1	0	0	0	1	0	0	1	0	0	0	0	1	0	0	0	0	0	0	0	1	0	2	0	0	0	1	0	1	0	0	0	1	0	0
LG1_3133580	A/G	0.3699	0	1	1	0	1	0	2	2	0	0	1	0	1	1	0	0	1	1	0	2	1	2	1	0	2	2	2	0	0	0	0	0	2	0	1	0	2	1	2	1	2	2	0	0	1	0	0
LG1_3133874	G/A	0.3699	0	1	2	0	1	0	2	1	0	1	1	0	1	2	0	1	1	1	0	2	1	1	1	0	1	1	2	0	0	0	0	0	2	0	1	1	2	0	2	1	2	2	0	0	1	0	0
LG1_3134018	A/G	0.4178	0	2	1	0	1	0	2	1	0	2	1	0	2	1	0	1	1	1	0	2	1	1	1	0	1	1	2	0	0	0	0	0	2	0	2	2	2	1	2	1	2	2	0	0	1	0	0
LG1_3147358	C/G	0.137	0	0	0	0	0	0	0	0	0	1	0	0	1	0	0	1	2	0	0	1	0	0	0	0	1	0	0	0	0	0	0	0	1	0	1	0	0	0	1	0	1	1	0	0	0	0	0
LG1_3191069	A/G	0.1438	0	0	0	0	0	0	2	0	0	0	0	0	0	0	0	0	0	2	0	0	0	0	0	0	0	1	2	0	0	0	0	0	0	0	0	1	2	0	1	0	1	0	0	0	0	0	0
LG1_3191180	A/G	0.05479	0	0	0	0	1	0	0	0	0	0	0	0	0	0	0	0	0	0	0	0	0	0	0	1	0	1	0	1	0	0	1	0	0	0	0	0	0	0	0	1	0	0	1	0	0	0	0
LG1_3191235	C/G	0.08219	0	1	0	0	0	0	0	0	0	0	0	1	0	0	1	0	0	0	0	1	0	0	0	1	0	0	0	0	0	1	0	1	0	0	0	0	0	0	0	0	0	0	0	1	0	1	1
LG1_3191245	G/T	0.05479	0	1	0	0	0	0	0	0	0	0	0	1	0	0	1	0	0	0	0	0	0	0	0	1	0	0	0	0	0	0	0	0	0	0	0	0	0	0	0	0	0	0	0	1	0	0	1
LG1_3192818	G/A	0.1507	1	0	0	1	1	1	0	0	1	0	1	1	0	0	0	0	0	0	0	0	0	0	0	2	0	1	0	1	0	0	2	0	0	0	0	0	0	0	0	1	0	0	1	0	0	1	1
LG1_3193125	T/G	0.1438	2	0	0	0	1	0	0	0	1	0	1	1	0	0	0	0	0	0	0	0	0	0	0	2	0	1	0	1	0	0	2	0	0	0	0	0	0	0	0	1	0	0	1	0	0	1	1
LG1_3193316	A/G	0.2671	0	1	0	0	1	0	2	2	0	0	1	0	0	1	0	0	0	2	0	1	0	1	1	0	0	2	2	0	0	0	0	0	1	0	0	1	2	1	2	0	1	1	0	0	0	0	0
LG1_3193458	T/C	0.274	0	1	2	0	1	0	2	2	0	0	1	0	0	1	0	0	0	2	0	1	0	2	1	0	0	1	2	0	0	0	0	0	1	0	0	1	2	1	1	0	1	1	0	0	0	0	0
LG1_3202602	C/T	0.1712	1	0	0	2	1	1	0	0	1	0	1	1	0	0	0	0	0	0	0	0	0	0	0	2	0	1	0	1	0	0	2	0	0	0	0	0	0	0	0	1	0	0	1	0	0	1	1
LG1_3204029	A/C	0.1438	1	0	0	0	0	1	0	0	1	0	0	1	0	0	0	0	0	0	0	0	0	0	0	2	0	1	0	1	0	0	2	0	0	0	0	0	0	0	0	1	0	0	1	0	0	1	1
LG1_3204047	G/T	0.1781	1	0	0	1	1	2	0	0	1	0	1	1	0	0	0	0	0	0	0	0	0	0	0	2	0	1	0	2	0	0	2	0	0	0	0	0	0	0	0	2	0	0	1	0	0	1	1
LG1_3227572	A/G	0.2466	1	0	0	0	0	1	0	0	0	0	0	0	0	0	2	0	0	0	2	0	0	1	2	0	0	0	0	0	2	1	0	1	0	0	0	1	0	0	0	0	0	0	1	2	0	0	0
LG1_3227613	G/A	0.1438	0	0	0	0	0	0	0	0	0	2	0	0	1	0	0	1	1	0	0	2	0	0	0	0	0	0	0	1	0	0	0	0	1	0	1	0	0	0	1	0	1	1	0	0	1	0	0
LG1_3233052	C/T	0.1575	2	0	0	1	0	1	0	0	1	0	1	1	0	0	0	0	0	0	0	0	0	0	0	2	0	1	0	1	0	0	2	0	0	0	0	0	0	0	0	1	0	0	1	0	0	1	1
LG1_3233105	C/T	0.1575	0	1	0	1	0	0	0	1	1	0	0	1	1	0	0	1	1	0	0	0	1	0	0	0	1	0	0	0	0	0	0	1	0	2	1	0	0	0	0	0	0	0	0	0	1	1	1
LG1_3238166	C/G	0.1507	0	1	0	1	0	0	0	0	1	0	0	1	0	1	0	1	1	0	0	0	1	0	0	0	1	0	0	0	0	0	0	1	0	2	1	0	0	0	0	0	0	0	0	0	1	1	1
LG1_3238441	G/A	0.137	0	1	1	1	0	0	0	1	1	0	0	0	1	1	0	0	1	0	0	0	1	0	0	0	1	0	0	0	0	0	0	1	0	2	1	0	0	0	0	0	0	0	0	0	0	1	1
LG1_3238457	C/A	0.3562	1	1	1	0	1	2	2	1	0	0	1	0	0	1	0	0	0	2	0	0	1	2	1	0	0	1	2	0	0	0	0	1	0	0	0	2	2	1	0	0	1	1	1	0	0	0	0
LG1_3238644	A/C	0.09589	1	0	0	0	0	2	0	0	0	0	0	0	0	0	0	0	0	0	0	0	0	1	0	0	0	0	0	0	0	0	0	1	0	0	0	0	0	0	0	0	0	0	1	0	0	0	0
LG1_3239503	T/C	0.08904	1	0	0	0	0	1	0	0	0	0	0	0	0	0	0	0	0	0	0	0	0	0	0	0	0	0	0	0	0	0	0	1	0	0	0	0	0	0	0	0	0	0	1	0	0	0	0
LG1_3243882	A/C	0.1507	0	1	1	1	0	0	0	0	1	0	0	1	1	1	0	1	1	0	0	0	1	0	0	0	1	0	0	0	0	0	0	1	0	2	1	0	0	0	0	0	0	0	0	0	0	0	1
LG1_3254042	G/A	0.1027	1	0	0	0	0	1	0	0	0	0	0	0	0	0	0	0	0	0	0	0	0	1	0	0	0	0	0	0	0	0	0	1	0	0	0	2	0	0	0	0	0	0	1	0	0	0	0
LG1_3255348	A/G	0.1712	0	1	1	1	0	0	0	1	1	0	0	1	1	0	0	1	1	0	0	0	1	0	0	0	1	0	0	0	0	0	0	1	0	2	1	0	0	0	0	0	0	0	0	0	1	1	1
LG1_3256299	G/T	0.2603	0	1	0	0	1	0	2	1	0	0	1	0	0	2	0	0	2	2	0	1	1	1	1	0	0	0	2	0	0	0	0	0	1	0	0	2	1	1	1	0	1	1	0	0	0	0	0
LG1_3256462	G/A	0.1438	0	0	0	0	0	0	0	0	0	0	0	0	0	0	2	0	0	0	2	0	0	0	1	0	0	0	0	0	2	0	0	0	0	0	0	0	0	1	0	0	0	0	0	2	0	0	0
LG1_3264506	G/A	0.3425	0	1	1	0	1	0	0	2	0	0	1	0	1	1	0	0	1	2	0	1	1	1	1	0	1	1	2	0	0	0	0	0	2	0	1	1	0	2	2	0	2	2	0	0	1	0	0
LG1_3272266	T/C	0.137	0	1	1	1	0	0	0	0	1	0	0	1	1	1	0	1	1	0	0	0	1	0	0	0	0	0	0	0	0	0	0	1	0	2	1	0	0	0	0	0	0	0	0	0	1	1	1
LG1_3286308	A/G	0.06849	0	0	0	0	0	0	0	0	0	1	0	0	0	0	2	0	0	0	0	0	0	0	0	0	0	0	0	1	0	2	0	0	0	0	0	0	0	0	0	1	0	0	0	0	0	0	0
LG1_3286462	G/A	0.4384	0	1	1	0	1	0	0	0	0	1	1	0	0	1	2	0	0	2	2	0	1	2	2	0	0	1	2	2	2	2	0	0	1	0	0	1	1	2	0	1	1	1	0	2	0	0	0
LG1_3286544	C/G	0.3836	0	1	1	0	1	0	0	1	0	0	1	0	0	1	1	0	1	2	2	0	1	1	2	0	0	0	2	1	2	1	0	0	1	0	0	1	0	2	1	0	1	1	0	2	0	0	0
LG1_3286580	A/T	0.3904	0	2	1	0	1	0	0	1	0	0	1	0	0	1	1	0	2	2	2	0	1	1	2	0	0	0	2	1	2	1	0	0	1	0	0	1	0	2	1	0	1	1	0	2	0	0	0
LG1_3286721	G/T	0.1438	0	0	0	0	0	0	0	0	0	0	0	0	0	0	1	0	0	0	2	0	0	0	1	0	0	0	0	0	2	1	0	0	0	0	0	0	0	1	0	0	0	0	0	2	0	0	0
LG1_3286836	T/G	0.1438	0	0	0	0	0	0	0	0	0	0	0	0	0	0	1	0	0	0	2	0	0	0	1	0	0	0	0	0	2	0	0	0	0	0	0	0	0	1	0	0	0	0	0	2	0	0	0
LG1_3287038	C/T	0.4041	0	1	1	0	1	0	0	2	0	0	1	0	0	2	1	0	1	2	2	0	1	1	2	0	0	0	2	1	2	1	0	0	1	0	0	2	0	2	1	0	1	1	0	2	0	0	0
LG1_3287985	G/A	0.2534	0	0	1	0	1	0	0	1	0	0	1	0	0	1	0	0	1	2	0	0	1	1	1	0	0	2	2	1	0	0	0	0	1	0	0	1	0	1	1	0	2	1	0	0	0	0	0
LG1_3290699	C/T	0.1507	2	0	0	1	1	1	0	0	1	0	1	1	0	0	0	0	0	0	0	0	0	0	0	2	0	1	0	0	0	0	2	0	0	0	0	0	0	0	0	1	0	0	1	0	0	1	1
LG1_3292725	G/C	0.05479	0	0	0	0	0	0	0	0	0	1	0	0	0	0	0	0	0	0	0	0	0	0	0	0	0	0	0	1	0	1	0	0	0	0	0	0	2	0	0	1	0	0	0	0	0	0	0
LG1_3293707	A/G	0.09589	0	0	0	0	0	0	0	0	0	1	0	0	0	0	0	1	0	0	0	1	0	0	0	0	1	0	0	1	0	0	0	0	1	0	1	0	0	0	1	0	0	1	0	0	1	0	0
LG1_3297057	T/C	0.06164	0	0	0	0	0	0	0	0	0	1	0	0	0	0	0	0	0	0	0	0	0	0	0	0	0	0	0	1	0	2	0	0	0	0	0	0	0	0	0	0	1	0	0	0	0	0	0
LG1_3297266	G/A	0.137	0	0	0	0	0	0	0	0	0	0	0	0	0	0	0	0	0	0	2	0	0	0	0	0	0	0	0	1	2	0	0	0	0	0	0	0	0	1	0	0	0	0	0	2	0	0	0
LG1_3297297	C/A	0.2671	1	0	1	1	0	2	0	1	1	0	0	1	2	2	0	0	1	0	0	0	1	2	0	0	0	0	0	0	0	0	0	2	0	2	1	2	0	0	0	0	0	0	1	0	1	1	1
LG1_3297321	T/A	0.2192	0	2	0	0	1	0	0	1	0	0	1	0	0	0	0	0	1	2	0	0	1	0	1	0	0	1	2	0	0	0	0	0	1	0	0	0	0	1	1	0	1	1	0	0	0	0	0
LG1_3300341	G/A	0.2192	0	1	1	0	1	0	0	2	0	0	1	0	0	1	0	0	1	2	0	0	1	0	1	0	0	0	2	0	0	0	0	0	1	0	0	0	0	0	2	0	1	1	0	0	0	0	0
LG1_3300670	T/A	0.1438	1	0	0	1	0	0	2	0	1	0	1	0	0	0	0	0	0	0	0	1	0	0	0	2	0	1	0	0	0	0	2	0	0	0	0	0	0	0	0	1	0	0	1	0	0	1	1
LG1_3309756	A/T	0.06164	0	0	0	0	0	0	0	0	0	0	0	0	0	0	0	0	0	1	0	0	0	1	0	0	0	0	0	0	1	1	1	0	0	0	0	0	0	0	0	1	0	0	0	0	0	0	0
LG1_3309770	A/T	0.1233	0	0	0	0	0	0	0	0	0	0	1	0	0	0	0	0	0	1	0	0	0	1	1	0	0	0	0	0	1	1	1	0	0	1	0	1	0	1	0	1	0	0	0	1	0	0	0
LG1_3309782	A/T	0.3219	0	1	1	0	1	0	0	1	1	0	1	0	0	0	1	0	1	1	1	0	1	1	1	1	0	1	1	1	1	1	1	0	1	1	0	1	1	2	0	2	0	0	1	1	0	1	0
LG1_3309814	G/A	0.3493	1	1	1	1	1	1	1	1	1	0	1	1	1	1	1	0	1	1	1	0	1	0	1	1	1	1	1	1	1	1	0	1	0	1	0	0	0	0	0	1	0	0	1	1	1	1	2
LG1_3309869	A/G	0.3356	1	1	1	1	0	0	1	0	1	0	1	1	1	1	1	1	1	1	1	0	1	1	0	1	1	1	1	1	0	0	0	1	0	2	1	1	1	0	0	1	0	0	1	1	1	1	1
LG1_3309885	G/A	0.3288	1	1	1	1	1	0	1	0	1	0	1	1	1	1	1	1	1	1	1	0	1	1	0	1	1	1	1	0	0	0	0	1	0	2	1	1	1	0	0	1	0	0	0	1	1	1	1
LG1_3309937	A/T	0.3219	0	1	1	1	0	0	1	0	1	0	1	1	1	1	1	0	1	0	1	1	1	1	1	2	1	1	0	1	1	0	0	1	0	1	1	1	0	0	0	1	1	0	1	1	1	1	1
LG1_3310885	T/C	0.4247	0	2	2	1	0	0	0	2	1	0	1	1	2	1	0	1	1	2	0	1	2	1	1	0	1	1	2	0	0	0	0	1	2	1	2	1	0	1	1	0	2	2	0	0	1	1	1
LG1_3311832	C/T	0.3973	1	0	0	1	1	0	0	0	1	1	1	0	1	1	2	0	0	1	2	1	0	1	1	1	1	1	0	1	2	1	1	0	0	1	0	0	1	1	1	2	0	1	1	2	1	1	1
LG1_3311843	A/G	0.1849	0	0	0	0	0	0	0	0	1	0	0	0	0	1	1	0	0	0	1	0	0	0	1	0	0	1	0	0	2	1	0	0	0	1	0	0	0	1	0	1	0	1	0	1	0	0	0
LG1_3318045	T/C	0.4521	1	1	1	1	0	1	2	2	1	0	0	1	2	1	1	2	1	0	0	2	2	1	0	0	2	0	0	0	0	0	0	2	1	2	2	1	2	0	1	2	0	1	1	0	2	1	1
LG1_3319624	T/A	0.4452	1	2	2	1	1	1	0	2	1	0	1	2	0	2	0	1	2	2	0	0	2	2	1	0	0	1	2	0	0	0	0	2	0	2	1	2	0	1	1	0	0	1	1	0	0	1	0
LG1_3321594	C/G	0.137	0	0	0	0	0	0	0	0	0	0	0	0	0	0	1	0	0	0	2	0	0	0	1	0	0	0	0	0	2	0	0	0	0	0	0	0	0	1	0	0	0	0	0	2	0	0	0
LG1_3321668	A/C	0.3356	0	0	0	0	0	0	2	0	0	1	0	0	1	0	2	1	0	0	2	2	0	0	1	0	2	0	0	1	2	1	0	0	1	0	1	0	1	1	1	0	2	1	0	2	1	0	0
LG1_3322235	A/G	0.1575	0	0	0	0	0	0	0	0	0	0	0	0	0	0	1	0	0	0	2	0	0	0	1	0	0	0	0	0	2	1	0	0	0	0	0	0	0	1	0	0	0	0	0	2	0	0	0
LG1_3322281	C/G	0.363	0	0	0	0	0	0	2	0	0	2	0	0	1	0	1	1	0	0	2	2	0	0	1	0	1	0	0	2	2	2	0	0	2	0	2	0	0	1	1	0	1	2	0	2	1	0	0
LG1_3329914	G/C	0.1233	0	1	0	1	0	0	0	1	0	0	0	1	1	0	0	1	0	0	0	0	0	0	0	0	1	1	1	0	1	0	0	0	0	0	0	0	0	0	0	1	1	0	0	0	0	0	1
LG1_3329924	G/A	0.137	0	1	0	0	0	0	2	0	0	0	0	1	0	0	0	1	0	0	0	1	0	0	0	0	1	1	0	0	1	0	0	1	0	0	0	0	1	0	0	1	1	0	1	0	1	1	1
LG1_3329975	G/A	0.08904	0	0	0	0	0	0	2	1	0	0	0	0	0	0	0	0	1	1	0	1	0	1	0	0	0	0	1	0	0	0	0	0	0	0	0	0	0	0	0	0	0	0	0	0	0	0	0
LG1_3330019	G/A	0.05479	0	0	0	0	0	0	0	0	0	0	0	0	0	0	0	0	0	1	0	0	0	1	0	0	0	0	1	0	0	0	0	0	0	0	0	0	0	0	0	0	0	1	0	0	0	0	0
LG1_3330034	C/T	0.2671	1	0	0	1	1	0	0	0	1	0	1	1	0	1	0	1	1	1	0	0	1	1	0	0	1	0	1	0	1	0	0	1	1	1	1	1	0	1	1	1	1	0	1	1	1	0	1
LG1_3330051	T/C	0.1986	1	1	0	1	1	0	0	1	1	0	0	1	0	1	0	1	1	1	0	0	0	0	0	0	1	0	0	0	1	0	0	0	1	0	1	0	0	1	0	1	1	0	0	1	1	0	1
LG1_3330076	C/T	0.3767	0	2	2	0	1	0	2	1	0	0	1	1	0	2	0	0	1	2	0	1	2	2	1	0	1	1	2	0	1	0	0	0	1	0	1	1	0	2	1	1	1	1	0	0	0	0	0
LG1_3330107	T/G	0.06164	0	0	0	0	0	0	0	0	0	1	0	0	0	0	0	0	0	0	0	0	0	0	0	0	1	0	0	0	0	0	0	0	1	0	1	0	0	0	1	0	0	1	0	0	1	0	0
LG1_3357844	G/T	0.1096	0	0	0	0	0	0	0	0	0	2	0	0	0	0	0	1	0	0	0	1	0	0	0	0	1	0	0	1	0	1	0	0	0	0	1	0	0	0	1	0	0	1	0	0	2	0	0
LG1_3360335	A/G	0.1575	0	0	0	0	0	0	0	0	0	2	0	0	2	0	0	1	0	0	0	2	0	0	0	0	1	0	0	2	0	2	0	0	1	0	1	0	0	0	1	0	0	2	0	0	1	0	0
LG1_3360352	T/C	0.1575	0	0	0	0	0	0	0	0	0	2	0	0	2	0	0	1	0	0	0	2	0	0	0	0	1	0	0	2	0	2	0	0	1	0	1	0	0	0	1	0	0	1	0	0	1	0	0
LG1_3360369	C/T	0.1438	0	0	0	0	0	0	0	0	0	2	0	0	2	0	0	1	0	0	0	2	0	0	0	0	1	0	0	2	0	2	0	0	1	0	1	0	0	0	1	0	0	1	0	0	0	0	0
LG1_3361541	A/G	0.137	0	0	0	0	0	0	0	0	0	2	0	0	1	0	0	1	0	0	0	2	0	0	0	0	1	0	0	2	0	0	0	0	1	0	1	0	0	0	1	0	0	1	0	0	1	0	0
LG1_3366828	T/G	0.137	0	0	0	0	0	0	0	0	0	0	0	0	0	0	1	0	0	0	2	0	0	0	1	0	0	0	0	0	2	0	0	0	0	0	0	0	0	1	0	0	0	0	0	2	0	0	0
LG1_3367479	G/A	0.1781	1	1	1	0	0	0	0	0	1	0	0	0	1	1	0	0	0	0	0	0	0	1	0	0	0	0	0	0	0	0	0	2	0	1	1	1	0	0	0	0	0	0	2	0	0	1	1
LG1_3367557	G/C	0.1507	0	1	0	0	0	0	0	1	0	1	0	0	1	0	0	1	0	0	0	0	1	0	0	0	1	0	0	0	0	0	0	1	1	2	1	0	0	0	0	0	1	0	0	0	1	0	1
LG1_3367640	A/G	0.2055	0	1	0	0	0	1	0	0	1	1	0	0	1	1	0	1	0	0	0	1	0	1	0	1	1	1	0	0	0	0	1	1	0	1	1	0	0	0	0	0	1	0	1	0	1	1	1
LG1_3396578	G/A	0.2603	1	1	1	0	0	1	0	0	0	0	1	0	0	0	0	0	0	2	0	1	0	2	0	0	0	1	2	0	0	0	0	1	1	0	0	2	0	1	1	0	0	1	1	0	0	0	0
LG1_3396698	G/A	0.1096	0	0	0	0	0	0	0	0	0	0	0	0	0	0	1	0	0	0	2	0	0	0	0	0	0	0	0	0	2	1	0	0	0	0	0	0	0	0	0	0	0	0	0	2	0	0	0
LG1_3396725	G/A	0.3562	0	1	0	0	0	0	1	1	1	2	0	0	1	0	1	1	0	1	1	2	1	1	1	1	2	0	0	0	0	0	1	0	2	0	1	0	1	0	2	1	0	2	0	1	2	1	0
LG1_3396831	A/G	0.4247	1	1	1	0	1	1	1	1	1	1	1	1	1	1	1	1	1	0	1	1	1	0	1	1	1	1	1	1	1	0	1	1	1	0	1	1	1	1	0	0	1	1	1	1	1	1	1
LG1_3396887	C/T	0.1164	0	0	0	0	1	0	0	0	0	0	0	0	1	0	0	0	0	1	0	0	0	1	0	1	0	0	1	0	0	0	1	1	0	0	0	0	0	0	1	1	0	0	1	0	0	1	1
LG1_3396915	A/G	0.4658	1	1	1	1	1	1	2	1	1	1	1	1	0	1	1	1	1	1	1	1	1	0	0	0	1	1	1	1	1	1	1	1	1	1	0	2	2	0	1	1	1	1	1	0	1	0	0
LG1_3396927	G/T	0.2945	0	1	0	1	0	1	0	0	1	0	1	1	1	1	1	1	0	0	2	1	0	2	1	1	1	0	0	1	1	1	1	1	1	0	1	0	0	1	0	1	0	0	1	1	1	1	1
LG1_3396962	T/C	0.3014	1	1	1	0	1	0	1	1	1	1	0	1	1	1	1	1	1	1	0	0	1	0	0	0	1	0	1	1	0	1	0	1	0	2	0	1	1	0	1	0	1	0	0	0	1	0	0
LG1_3397016	T/C	0.3973	1	1	1	1	1	1	1	1	1	1	1	1	1	1	0	1	1	0	0	1	1	1	1	1	0	1	1	1	0	1	1	1	0	1	0	1	1	1	1	1	1	1	1	0	1	1	1
LG1_3397064	A/T	0.05479	0	0	0	0	0	0	1	0	0	0	0	0	0	0	0	0	0	0	1	0	0	0	0	0	0	0	0	0	0	0	0	0	0	0	0	0	0	0	0	0	0	0	0	1	0	0	0
LG1_3397085	A/G	0.05479	0	0	0	0	0	0	0	0	0	0	0	0	0	0	0	0	0	0	1	0	0	0	0	0	0	0	0	0	0	1	0	0	0	0	0	0	1	1	0	0	0	0	1	1	0	0	0
LG1_3397139	T/A	0.08904	0	0	0	0	0	0	0	0	0	0	0	0	0	0	0	0	0	0	1	0	0	0	0	1	0	1	0	0	1	0	0	0	1	0	0	0	0	0	0	0	0	0	0	0	0	1	0
LG1_3400097	C/T	0.1644	0	0	0	0	0	0	0	0	0	0	0	0	0	0	0	0	1	0	1	0	0	1	1	0	0	0	0	0	1	1	0	0	0	0	0	1	0	1	0	0	1	1	0	0	0	0	0
LG1_3400107	C/T	0.3904	2	1	1	1	2	2	2	0	1	1	2	1	0	1	0	0	1	2	0	0	1	1	0	2	0	2	1	1	0	1	2	0	0	0	0	1	1	1	1	1	1	0	2	0	0	2	1
LG1_3400124	C/T	0.3493	0	0	0	1	0	0	0	1	1	1	0	1	2	1	2	2	0	0	1	2	1	0	0	0	2	0	0	1	1	0	0	1	1	2	2	0	1	0	0	1	0	0	0	2	2	1	1
LG1_3400160	C/T	0.2329	0	1	1	0	0	1	0	0	0	0	0	0	0	0	0	0	0	1	1	0	0	1	1	0	0	0	1	0	1	1	0	0	1	0	0	0	0	1	1	0	1	1	0	1	0	0	0
LG1_3400172	C/T	0.06164	1	0	0	0	0	0	0	0	0	1	0	0	0	0	0	0	0	0	0	0	0	0	0	0	0	0	0	1	0	0	0	1	0	0	0	0	0	0	0	0	1	0	1	0	0	0	0
LG1_3400207	A/G	0.1507	0	1	0	0	0	0	0	0	0	0	0	0	0	0	0	0	0	1	1	0	0	0	1	0	0	0	0	0	1	1	0	0	1	0	0	0	0	0	0	0	0	1	0	1	0	0	0
LG1_3400300	T/C	0.2945	0	1	0	0	1	0	1	0	1	1	1	0	0	1	0	0	0	2	1	0	1	0	1	0	1	1	1	1	1	1	1	0	1	0	0	0	0	1	1	0	0	1	0	1	0	0	0
LG1_3400385	G/A	0.3493	0	1	1	1	0	0	0	0	1	0	1	0	1	0	0	1	1	1	0	1	1	0	1	1	1	0	1	0	1	0	2	1	1	1	0	1	0	1	0	1	1	1	0	1	1	1	1
LG1_3400400	T/G	0.3356	0	1	1	1	0	0	0	0	1	0	1	1	1	0	0	1	1	1	0	1	1	0	1	1	1	0	1	0	1	1	1	1	1	1	0	1	0	1	0	1	1	1	0	1	1	0	1
LG1_3400411	T/C	0.3562	0	1	1	1	1	0	0	1	1	0	1	1	1	0	0	1	1	1	0	1	1	1	1	1	0	0	1	0	1	1	1	1	1	1	0	1	0	1	0	0	1	1	1	1	1	0	1
LG1_3400470	A/T	0.4795	1	1	1	1	1	1	1	1	1	1	1	1	1	1	1	1	1	1	0	1	1	1	1	1	1	1	1	1	1	0	1	1	1	1	1	1	0	1	1	1	1	1	1	1	2	1	1
LG1_3400533	G/A	0.4726	1	1	1	1	1	0	1	1	1	1	1	1	1	1	1	0	1	1	2	1	1	1	1	1	1	1	1	1	1	2	1	1	1	0	1	1	1	1	1	1	1	1	1	1	1	1	1
LG1_3400583	T/C	0.1233	0	0	1	0	1	0	0	0	0	0	1	0	0	1	0	0	0	2	0	0	0	1	1	0	0	1	2	0	0	0	0	0	0	0	0	1	0	0	0	0	0	0	0	0	0	0	0
LG1_3400636	G/A	0.411	1	1	0	1	1	1	1	1	0	1	1	1	1	1	1	1	0	1	1	0	0	1	1	1	1	0	0	1	1	0	1	1	1	1	1	1	1	1	1	1	1	1	0	1	1	1	1
LG1_3400659	G/T	0.3767	1	1	1	1	1	1	1	1	1	1	1	1	1	1	1	0	1	0	1	0	0	1	1	1	1	0	0	1	1	0	1	1	1	1	1	0	0	1	1	1	1	1	0	0	1	1	1
LG1_3400673	C/T	0.363	1	1	0	1	1	1	1	1	0	1	1	1	1	1	1	0	1	0	1	1	0	1	1	1	1	0	0	1	1	0	1	1	1	0	1	0	0	1	0	1	1	1	0	0	1	1	1
LG1_3400767	G/A	0.5	1	1	1	1	1	0	1	2	1	1	1	1	1	1	1	1	1	1	1	1	1	1	1	1	1	1	1	1	1	1	1	1	1	1	1	1	1	1	1	1	1	1	1	1	1	1	1
LG1_3400780	A/G	0.4863	1	1	1	1	1	2	1	0	1	1	1	1	1	1	1	1	1	1	1	1	1	1	1	1	1	1	1	1	1	1	1	1	1	1	1	0	1	1	1	1	1	1	1	1	1	1	1
LG1_3400790	T/A	0.5	1	1	1	1	1	2	1	1	1	1	1	1	1	1	1	1	1	1	1	1	1	1	1	1	1	0	1	1	1	1	2	1	1	1	1	0	1	1	1	1	1	1	1	1	1	1	1
LG1_3400822	T/G	0.4863	1	1	1	2	1	1	1	1	1	1	1	1	0	1	1	1	1	1	1	1	1	2	1	1	1	1	0	1	1	2	1	1	1	1	1	0	0	1	1	1	1	1	1	1	1	1	1
LG1_3400854	C/T	0.4932	1	1	1	2	1	1	1	0	1	1	1	1	0	1	1	1	1	1	1	1	1	2	1	1	1	1	0	1	1	2	1	1	1	1	1	0	0	1	1	1	1	1	1	1	1	1	1
LG1_3400878	C/T	0.4863	1	1	1	2	1	1	1	0	1	1	1	1	0	1	1	1	1	1	1	1	1	2	1	1	1	1	1	1	1	1	0	1	1	1	1	1	1	1	1	1	0	1	1	1	1	1	1
LG1_3400923	T/C	0.3904	0	1	1	1	1	0	1	2	1	0	1	1	2	1	1	1	1	1	1	1	1	0	1	1	1	1	1	0	1	0	2	0	1	1	1	0	1	1	1	1	0	1	0	1	1	1	1
LG1_3400987	T/C	0.4726	0	1	1	1	1	1	0	0	1	1	1	1	1	1	0	1	1	1	1	1	1	1	1	1	1	1	1	1	2	1	1	1	1	1	1	1	1	1	1	1	1	1	1	1	1	1	1
LG1_3401018	C/T	0.1575	0	0	0	2	0	0	1	0	1	1	0	0	1	0	0	1	0	0	0	0	0	0	0	1	1	0	0	1	0	1	1	0	0	1	1	0	1	0	0	2	0	0	0	0	1	1	1
LG1_3401031	G/A	0.2945	2	1	1	0	1	1	1	2	1	0	1	1	0	1	0	0	1	1	0	0	1	1	0	1	0	1	1	1	0	0	1	1	0	1	0	1	0	0	0	0	1	0	1	0	0	1	1
LG1_3401138	C/T	0.3836	1	1	1	0	1	1	0	0	0	1	1	1	1	1	0	2	1	0	1	1	1	0	1	1	1	0	1	1	1	1	0	1	1	0	1	1	2	1	1	0	1	1	1	1	0	1	0
LG1_3401209	G/T	0.1986	0	0	0	0	1	0	0	0	0	0	0	1	2	0	1	1	1	0	1	1	0	0	0	0	1	0	0	1	0	1	0	1	1	1	0	1	1	0	0	0	1	1	0	0	1	0	0
LG1_3401220	T/A	0.2671	0	0	0	0	1	0	0	1	0	1	0	1	2	0	1	1	1	0	1	1	0	1	0	0	1	1	0	1	1	1	0	1	1	1	0	1	1	0	0	0	1	1	0	0	1	0	0
LG1_3401258	C/A	0.2466	1	1	0	0	1	0	0	1	0	0	0	1	1	0	1	1	1	0	1	1	0	1	0	0	1	1	0	1	1	1	0	1	1	1	0	1	1	0	1	0	0	1	0	0	1	0	0
LG1_3403918	G/A	0.137	0	0	0	0	0	0	0	0	0	0	0	0	0	0	1	0	0	0	2	0	0	0	1	0	0	0	0	0	2	1	0	0	0	0	0	0	0	0	0	0	0	0	0	2	0	0	0
LG1_3404152	T/C	0.1986	0	1	1	1	0	0	0	0	1	1	0	1	1	1	0	1	1	0	0	1	1	0	0	0	1	0	0	1	0	0	0	2	0	2	1	0	0	0	0	0	0	0	0	0	1	2	1
LG1_3404478	A/G	0.3356	0	1	1	1	0	0	0	2	1	0	0	1	0	0	1	1	1	0	2	1	1	0	1	0	1	0	0	1	2	2	0	1	0	2	1	0	0	0	0	0	0	0	0	2	1	1	1
LG1_3422768	C/T	0.2877	1	1	0	0	1	0	2	1	0	0	0	1	1	1	1	1	1	0	0	1	1	0	0	0	1	1	0	0	0	1	0	1	1	1	1	0	2	0	0	1	1	1	1	0	1	0	0
LG1_3422806	T/G	0.1918	0	0	1	0	0	0	2	1	0	0	0	1	1	1	0	0	1	0	0	1	1	0	0	1	1	1	0	0	0	0	1	1	1	0	1	0	2	0	0	0	1	1	0	0	1	0	0
LG1_3422871	T/C	0.1507	1	0	0	0	0	0	1	0	0	0	1	0	1	0	1	0	0	0	0	1	0	0	0	0	1	0	1	0	0	0	1	1	1	0	0	1	1	0	0	0	1	1	0	0	0	1	1
LG1_3422885	T/C	0.1233	1	0	0	0	0	0	1	0	0	0	0	0	1	0	0	0	0	1	0	1	0	0	0	0	1	0	1	0	0	0	1	1	1	1	0	1	1	0	0	0	0	1	0	0	0	1	0
LG1_3422957	C/G	0.2466	1	0	0	1	0	0	0	2	0	2	0	0	2	0	0	1	1	0	0	0	1	1	0	0	1	0	0	0	0	0	0	1	0	1	1	0	1	0	1	0	1	0	0	0	1	1	0
LG1_3429422	A/T	0.08219	1	0	0	0	0	0	0	0	0	0	0	0	0	0	0	0	0	0	0	0	0	1	0	0	0	0	0	0	0	0	0	1	0	0	0	1	0	0	0	0	0	0	1	0	0	0	0
LG1_3429583	A/G	0.1027	1	0	0	0	0	2	0	0	0	0	0	0	0	0	0	0	0	0	0	0	0	1	0	0	0	0	0	0	0	0	0	1	0	0	0	0	0	0	0	0	0	0	1	0	0	0	0
LG1_3437564	G/A	0.2466	0	0	0	0	1	1	2	0	1	0	1	1	1	0	1	1	0	0	0	2	0	0	0	2	0	1	0	0	0	0	2	0	1	0	0	0	2	0	1	2	0	1	1	0	0	0	1
LG1_3437669	T/G	0.2603	0	0	0	1	1	2	2	0	1	0	1	1	1	0	1	1	0	0	0	2	0	0	0	2	0	1	0	0	0	0	2	0	1	0	0	0	2	0	1	2	0	1	1	0	0	1	1
LG1_3465239	A/G	0.1507	0	1	0	1	0	0	0	1	1	0	0	0	0	0	0	2	1	0	0	0	1	0	0	0	1	0	0	0	0	0	0	2	0	2	1	0	0	0	0	0	0	0	0	0	1	1	1
LG1_3466620	G/T	0.1986	0	0	0	0	0	0	0	0	0	1	0	0	0	0	0	0	0	0	2	0	0	0	1	0	2	0	0	0	2	2	0	0	0	0	0	0	0	1	0	0	0	0	0	2	1	0	0
LG1_3467270	A/G	0.08904	0	0	0	0	0	0	0	0	0	0	0	0	0	0	1	0	0	0	0	1	0	0	0	0	0	0	0	1	0	0	0	0	0	0	0	0	1	0	1	1	0	1	0	0	0	0	0
LG1_3468161	A/G	0.3562	2	0	0	0	1	2	0	2	0	0	1	0	1	1	0	1	1	2	0	0	2	2	0	0	0	1	2	0	0	0	0	1	2	0	2	2	0	1	1	0	1	1	1	0	0	0	0
LG1_3477828	C/T	0.3699	2	0	1	0	2	1	0	1	0	0	1	0	1	1	0	1	1	2	0	0	1	2	1	0	0	1	2	0	0	0	0	1	2	0	1	2	0	1	1	0	1	1	1	0	0	0	0
LG1_3477901	G/C	0.2055	0	0	0	0	0	0	0	0	0	1	0	0	0	0	1	0	0	0	2	0	0	0	1	0	1	0	0	0	2	1	0	0	0	0	0	0	0	1	0	0	1	0	0	2	2	0	0
LG1_3477979	G/A	0.3493	0	1	1	2	1	1	2	1	2	0	1	2	1	1	0	0	2	0	0	1	1	0	0	2	1	1	0	1	0	0	2	1	0	2	1	0	1	0	0	1	0	0	1	0	0	2	2
LG1_3487584	C/T	0.08219	0	0	0	0	0	0	0	0	0	1	0	0	0	0	1	0	0	0	0	1	0	0	0	0	0	0	0	1	0	0	0	0	0	0	0	0	0	0	1	2	0	1	0	0	0	0	0
LG1_3498682	G/A	0.08904	0	0	1	0	0	0	0	1	0	0	0	0	0	1	0	0	0	2	0	0	1	1	0	0	0	0	2	0	0	0	0	0	0	0	0	0	0	0	0	0	0	0	0	0	0	0	0
LG1_3510126	A/C	0.08904	0	1	0	0	0	0	0	2	1	0	1	0	0	0	1	0	0	0	0	0	0	0	0	0	1	0	0	0	1	0	0	0	0	0	0	0	0	0	0	0	0	0	0	0	0	0	0
LG1_3510355	T/G	0.1096	0	0	0	1	0	1	2	0	1	0	0	0	0	0	1	1	0	0	0	0	0	0	0	1	0	0	0	0	0	0	1	0	0	0	0	0	1	0	0	1	0	0	1	0	0	1	0
LG1_3521624	G/T	0.363	0	0	0	1	1	1	2	0	0	2	1	1	0	0	1	1	0	0	0	0	0	0	0	2	1	1	0	2	1	1	2	0	0	0	1	0	2	0	1	2	1	1	2	0	1	1	1
LG1_3521987	C/A	0.1507	0	1	1	1	0	0	0	0	2	0	0	1	2	1	0	1	0	0	0	0	1	0	0	0	1	0	0	0	0	0	0	1	0	2	1	0	0	0	0	0	0	0	0	0	2	1	1
LG1_3522004	C/A	0.5	0	1	2	2	1	1	2	1	2	1	1	2	2	1	1	2	0	0	0	0	1	0	0	2	2	1	0	2	0	0	2	1	1	2	2	0	2	0	1	2	0	1	2	0	2	2	2
LG1_3522998	G/A	0.07534	0	0	0	0	0	0	0	0	0	0	0	0	0	0	0	0	0	0	0	0	0	1	0	0	0	0	0	0	0	0	0	1	0	0	0	1	0	0	0	0	0	0	1	0	0	0	0
LG1_3523028	C/A	0.1849	0	1	2	1	0	0	0	2	1	0	0	1	2	1	0	1	1	0	0	0	1	0	0	0	1	0	0	0	0	0	0	1	0	2	1	0	0	0	0	0	0	0	0	0	1	1	1
LG1_3524822	G/A	0.3562	0	0	0	1	1	1	2	0	1	1	1	1	1	0	1	1	0	0	0	1	0	0	0	2	1	0	0	2	1	0	2	0	1	0	1	0	2	0	1	2	1	1	1	0	1	1	1
LG1_3524844	C/T	0.1712	0	1	1	1	0	0	0	1	1	0	0	1	1	1	0	1	0	0	0	0	0	0	0	0	1	0	0	0	0	0	0	1	0	2	1	0	0	0	0	0	0	0	0	0	1	1	1
LG1_3525729	G/T	0.3425	1	1	1	0	1	0	0	1	0	0	1	0	0	1	1	0	1	2	2	1	1	1	2	0	0	0	2	0	1	1	0	0	1	0	0	1	0	2	1	0	1	1	0	2	0	0	0
LG1_3525747	G/A	0.1644	0	1	1	1	0	0	0	1	1	0	0	1	1	1	0	2	1	0	0	0	1	0	0	0	1	0	0	0	0	0	0	0	0	2	1	0	0	0	0	0	0	0	0	0	1	1	1
LG1_3525941	T/C	0.1644	0	1	2	1	0	0	0	1	1	0	0	1	0	1	0	0	1	0	0	0	1	0	0	0	1	0	0	0	0	0	0	1	0	2	1	0	0	0	0	0	0	0	0	0	1	1	1
LG1_3525960	G/A	0.1712	0	0	0	0	0	0	0	0	0	1	0	0	0	0	2	0	0	0	2	1	0	0	1	0	0	0	0	0	1	2	0	0	0	0	0	0	0	0	0	0	0	0	0	2	0	0	0
LG1_3526510	C/T	0.2123	0	1	1	1	0	0	0	0	1	0	0	0	1	1	0	1	0	0	0	1	1	0	0	0	1	0	0	1	0	1	0	1	0	2	1	0	0	0	1	0	0	1	0	0	1	1	1
LG1_3526677	T/A	0.1575	0	1	1	1	0	0	0	0	1	0	0	1	1	1	0	1	0	0	0	0	1	0	0	0	2	0	0	0	0	0	0	1	0	2	1	0	0	0	0	0	0	0	0	0	1	1	1
LG1_3542382	A/C	0.4384	1	1	1	0	1	0	0	1	0	1	1	0	0	1	2	0	1	2	2	1	1	2	2	0	1	1	2	1	2	1	0	0	1	0	0	1	0	2	1	0	2	1	0	2	1	0	0
LG1_3542457	G/A	0.1918	0	0	0	1	1	0	2	0	1	0	1	2	0	0	1	0	0	0	0	0	0	0	0	2	0	1	0	0	0	0	2	0	0	0	0	0	2	0	0	2	0	0	1	0	0	1	1
LG1_3542792	A/C	0.3904	1	0	0	1	1	2	2	0	1	1	1	1	2	0	2	1	0	0	0	1	0	0	0	2	0	1	0	1	0	1	2	2	1	0	1	1	2	0	1	2	0	1	2	0	0	1	0
LG1_3544394	G/A	0.08904	1	0	0	0	0	0	0	0	0	0	0	0	0	0	0	0	0	0	0	0	0	1	0	0	0	0	0	0	0	0	0	1	0	0	0	1	0	0	0	0	0	0	1	0	0	0	0
LG1_3545349	A/C	0.1986	0	0	0	1	1	2	2	0	1	0	1	1	0	0	1	0	0	0	0	0	0	0	0	2	0	1	0	0	0	0	2	0	0	0	0	0	2	0	0	2	0	0	1	0	0	1	1
LG1_3558228	C/A	0.1575	0	2	1	1	0	0	0	0	1	0	0	1	1	1	0	1	1	0	0	0	1	0	0	0	1	0	0	0	0	0	0	1	0	2	1	0	0	0	0	0	0	0	0	0	1	1	1
LG1_3578760	A/G	0.1849	0	1	1	0	0	0	0	2	1	0	0	2	1	1	0	1	1	0	0	0	1	0	0	0	2	0	0	0	0	0	0	1	0	2	1	0	0	0	0	0	0	0	0	0	1	1	1
LG1_3579438	G/T	0.2055	2	1	1	0	0	0	0	1	0	0	1	0	0	1	0	0	1	2	0	0	0	1	1	0	0	1	2	0	0	0	0	0	1	0	0	1	0	1	2	0	1	1	0	0	0	0	0
LG1_3602589	A/G	0.1233	0	0	0	0	0	0	0	0	0	0	0	0	0	0	1	0	1	0	0	0	0	1	0	0	0	0	0	0	0	0	0	1	0	0	0	1	2	0	0	1	0	0	1	0	0	0	0
LG1_3603069	C/T	0.137	1	0	0	0	0	1	0	0	0	0	0	0	0	0	1	0	1	0	0	0	0	1	0	0	0	0	0	1	0	0	0	1	0	0	0	1	0	0	0	1	0	0	1	0	0	0	0
LG1_3605204	C/G	0.1096	0	0	0	0	0	0	0	0	0	1	0	1	0	0	1	0	0	0	1	1	0	0	1	1	0	0	0	0	1	1	0	0	0	0	0	0	0	0	0	1	0	0	0	1	0	0	0
LG1_3605219	T/C	0.08219	0	0	0	0	0	0	0	0	0	0	0	0	0	0	1	0	0	0	1	1	0	0	1	1	0	0	0	0	1	1	0	0	0	0	0	0	0	0	0	0	0	0	0	1	0	1	0
LG1_3605271	C/A	0.1301	0	0	0	0	0	0	0	0	0	0	0	0	1	0	0	1	0	0	0	0	0	0	0	0	1	0	0	2	2	1	0	0	1	0	1	0	0	0	0	0	1	0	0	0	2	1	0
LG1_3605405	G/A	0.1164	0	0	0	0	0	0	2	0	0	1	0	0	0	0	0	0	0	0	0	2	0	0	0	0	0	0	0	1	0	2	0	0	0	0	0	0	0	0	1	0	1	1	0	0	0	0	0
LG1_3605564	T/G	0.137	1	0	0	0	0	1	0	0	0	0	0	0	0	0	1	0	1	0	0	0	0	0	0	0	0	0	0	0	0	0	0	1	0	0	0	0	0	0	0	1	0	0	1	0	0	0	0
LG1_3606564	G/T	0.4863	1	1	1	1	1	1	1	1	0	1	1	1	2	1	1	1	1	1	1	1	1	1	1	1	1	1	1	1	1	1	1	1	1	0	1	2	1	1	1	1	1	1	1	0	1	1	1
LG1_3606580	A/G	0.1918	0	0	0	1	0	0	0	1	0	1	0	1	1	1	0	1	1	0	1	1	1	0	0	0	1	1	0	0	0	0	1	0	1	0	0	2	0	1	0	0	0	0	0	0	0	0	1
LG1_3606635	T/G	0.4795	1	1	0	1	1	1	1	1	1	1	1	1	1	1	1	1	1	1	1	1	1	1	1	1	1	1	1	1	1	1	1	1	1	1	1	2	0	1	1	1	1	1	1	1	1	1	1
LG1_3606675	C/A	0.4726	2	1	1	1	1	1	1	1	1	1	1	1	1	2	1	1	1	1	1	1	1	1	0	1	1	1	1	2	1	1	0	1	1	2	1	0	2	1	1	1	1	1	1	1	1	1	1
LG1_3606767	A/C	0.1918	0	0	0	0	1	1	0	0	0	0	0	0	1	0	1	0	0	0	1	0	0	1	1	0	0	0	1	0	0	0	1	0	1	0	0	1	0	1	1	1	0	1	1	1	0	1	0
LG1_3606835	A/G	0.411	1	1	0	1	1	1	1	0	0	1	1	0	1	0	2	1	0	1	2	1	0	1	1	1	1	0	1	1	1	1	1	0	1	0	0	1	1	1	1	1	1	1	1	1	1	1	0
LG1_3606857	G/A	0.4932	1	1	0	1	1	2	0	0	0	0	1	0	1	0	2	1	2	1	1	1	0	2	1	0	1	0	1	1	2	1	0	1	1	0	0	2	2	1	1	2	2	1	2	1	2	0	0
LG1_3607763	C/T	0.2603	0	0	1	0	0	0	0	2	1	1	0	0	2	0	1	0	0	1	1	1	1	1	1	0	0	1	1	1	0	1	0	0	1	0	1	1	0	0	1	1	0	1	0	1	0	0	0
LG1_3607775	C/A	0.2466	0	0	1	0	0	0	0	1	1	2	0	1	1	0	1	0	0	1	1	1	1	1	0	0	0	1	1	0	1	0	0	0	0	0	1	1	1	0	1	1	0	1	0	1	0	0	0
LG1_3607832	C/A	0.4863	1	1	1	1	1	1	1	1	1	1	1	1	1	1	0	1	1	1	0	1	1	1	1	1	1	2	1	1	1	1	1	1	1	1	1	0	0	1	1	0	1	1	1	0	1	1	1
LG1_3608024	G/A	0.1233	0	0	0	0	0	1	0	0	1	0	0	0	0	0	0	0	0	0	1	0	0	0	0	1	0	0	0	0	0	0	1	0	0	0	0	0	0	0	0	1	0	0	1	0	0	0	1
LG1_3608036	A/G	0.05479	0	0	0	0	0	0	0	0	0	1	0	0	0	0	0	0	0	0	0	0	0	0	0	0	0	0	0	0	0	0	0	0	0	0	0	0	0	0	0	0	0	0	0	1	0	0	0
LG1_3608094	A/G	0.3493	1	0	1	1	1	1	2	1	1	1	1	1	1	1	1	2	2	0	0	1	1	1	0	1	0	0	0	1	0	0	0	1	0	2	1	0	2	0	1	2	0	0	1	0	0	1	1
LG1_3608126	A/T	0.05479	0	0	0	0	1	0	0	0	0	0	0	0	0	0	0	0	0	0	0	0	0	0	0	1	0	1	0	0	0	0	1	0	0	0	0	0	0	0	0	0	0	0	0	0	0	0	0
LG1_3613079	A/G	0.07534	0	1	1	0	0	0	1	1	0	0	0	0	0	1	0	0	0	1	0	0	1	0	0	0	0	0	1	0	0	0	0	0	0	1	0	0	0	0	0	0	0	0	0	0	0	0	0
LG1_3613242	A/G	0.4521	1	1	1	1	1	1	1	1	1	1	1	1	0	1	2	1	1	1	1	1	1	1	1	1	1	0	1	0	1	1	0	1	1	1	1	1	1	1	1	0	1	1	1	1	1	1	1
LG1_3613254	T/C	0.1027	0	1	1	0	0	0	1	1	0	0	0	0	0	1	0	0	0	1	0	0	1	1	0	0	0	0	1	0	0	0	0	0	0	2	0	0	0	0	0	0	0	0	0	0	0	0	1
LG1_3613302	C/T	0.4795	1	1	1	1	1	1	1	0	1	2	1	1	0	1	2	1	1	1	1	1	1	1	1	1	1	0	1	0	1	1	1	1	1	0	1	1	1	1	1	1	1	0	1	1	1	1	1
LG1_3613340	T/G	0.08219	0	1	0	0	0	0	0	0	0	0	0	0	0	1	0	0	0	1	0	0	1	0	0	0	1	0	0	0	0	0	0	0	0	0	0	0	0	0	0	0	1	0	0	0	1	0	0
LG1_3613357	A/G	0.411	1	1	1	1	1	1	1	0	1	1	1	0	1	1	2	0	1	1	1	0	0	2	1	1	1	1	0	0	1	0	1	1	1	0	1	1	1	0	0	1	1	0	1	1	1	1	1
LG1_3613420	T/C	0.1027	0	1	1	0	0	0	0	0	0	0	0	0	0	1	0	0	0	1	0	0	1	0	0	0	1	0	1	0	0	0	0	0	0	0	0	0	0	0	1	0	1	1	0	0	1	0	0
LG1_3613498	C/T	0.08904	0	1	1	0	0	0	1	1	0	0	0	0	0	1	0	0	0	1	0	0	1	0	0	0	0	0	1	0	0	0	0	0	0	1	0	0	0	0	0	0	1	0	0	0	0	0	0
LG1_3613557	G/A	0.1575	0	0	0	0	0	1	1	0	0	0	0	0	0	0	1	0	0	0	1	0	0	0	0	1	0	0	0	0	1	0	1	0	0	0	0	0	1	0	0	2	0	0	1	1	0	0	0
LG1_3613578	G/A	0.07534	0	1	0	0	0	0	1	1	0	0	0	0	0	1	0	0	0	1	0	0	1	0	0	0	0	1	0	0	0	0	0	0	0	1	0	0	0	0	0	0	0	0	0	0	0	0	0
LG1_3613622	T/A	0.08219	0	0	0	0	0	0	0	0	0	0	0	0	0	0	1	0	0	0	1	0	0	0	0	0	0	0	0	0	0	0	0	1	0	0	0	0	0	0	0	0	0	0	0	1	0	0	0
LG1_3613659	C/T	0.1781	0	0	0	0	0	1	0	0	0	0	0	0	0	0	1	0	0	0	1	0	0	0	0	1	0	0	0	1	0	1	1	1	0	0	0	0	0	0	0	1	0	0	1	1	0	0	0
LG1_3613734	A/G	0.2945	1	0	0	0	0	2	0	0	0	1	0	0	0	0	1	0	0	0	1	0	0	1	0	1	0	0	0	1	1	2	1	1	0	0	0	1	0	0	0	1	0	0	2	1	0	0	0
LG1_3613770	C/T	0.1918	0	0	0	0	0	1	0	0	0	1	0	0	0	0	1	0	0	0	1	0	0	0	0	1	0	0	0	1	1	1	1	1	0	0	0	0	0	0	0	1	0	0	1	1	0	0	0
LG1_3613789	T/A	0.05479	0	0	0	0	0	0	0	0	0	0	0	0	0	0	1	0	1	0	1	0	0	0	0	0	0	0	0	0	0	0	0	0	0	0	0	0	0	0	0	1	0	0	0	1	0	0	0
LG1_3613880	T/C	0.1712	0	0	0	0	0	1	1	0	0	0	1	0	0	0	1	0	0	0	1	0	0	0	0	1	0	0	0	0	1	0	1	0	1	0	0	0	0	1	0	1	0	0	1	1	0	1	0
LG1_3613960	G/T	0.4795	1	1	1	1	1	1	1	1	1	1	1	1	1	1	1	1	1	1	1	1	1	1	1	1	1	0	1	1	1	1	1	1	1	0	1	1	1	1	0	1	1	1	1	1	1	1	1
LG1_3614028	G/T	0.1438	0	1	1	0	0	0	0	0	0	0	1	0	0	1	0	0	0	1	0	0	1	1	0	0	1	0	1	0	0	0	0	0	0	2	0	0	0	0	0	0	1	0	0	0	1	1	1
LG1_3614043	T/C	0.1438	0	1	1	0	0	0	0	0	0	0	1	0	0	1	0	0	0	1	0	0	1	1	0	0	1	0	1	0	0	0	0	0	0	2	0	0	0	0	0	0	2	0	0	0	1	1	0
LG1_3614065	T/C	0.4521	0	1	1	1	1	1	1	2	1	1	1	1	1	1	1	0	1	0	1	1	1	1	1	1	1	1	1	1	1	2	1	1	1	1	1	1	1	1	1	1	0	1	1	1	1	1	0
LG1_3614190	G/A	0.06849	0	1	1	0	0	0	0	1	0	0	0	0	0	1	0	0	0	1	0	0	0	0	0	0	0	0	1	0	0	0	0	0	0	1	0	0	0	0	0	0	0	0	0	0	0	0	0
LG1_3614204	T/G	0.08904	0	1	1	1	0	0	0	1	0	0	0	0	0	1	0	0	0	1	0	0	1	0	0	0	0	0	1	0	0	0	0	0	0	1	0	0	0	0	0	0	0	1	0	0	0	0	0
LG1_3614215	C/T	0.06164	0	0	1	0	0	0	1	0	0	0	0	0	0	1	0	0	0	0	0	0	0	0	0	0	0	1	1	0	0	0	0	0	1	1	0	0	0	0	0	0	0	0	0	0	0	0	0
LG1_3614228	C/T	0.1644	0	0	0	0	0	0	0	0	0	1	0	0	0	0	1	0	0	0	0	0	1	1	1	1	0	0	0	0	0	1	1	0	0	0	0	0	0	0	0	0	0	1	1	1	0	0	0
LG1_3614665	T/C	0.2329	0	0	0	0	0	1	1	0	0	1	0	1	0	0	0	0	0	0	1	1	0	0	1	1	0	0	0	1	0	1	1	1	1	0	0	0	0	1	1	0	0	1	1	1	0	1	0
LG1_3614675	G/T	0.2808	0	0	0	1	0	1	2	0	1	1	1	0	0	0	0	0	0	0	1	1	0	1	1	1	0	0	0	1	1	1	1	1	1	0	0	1	1	1	1	0	0	1	1	1	0	1	0
LG1_3615053	C/T	0.1233	0	0	0	0	0	0	0	0	0	1	0	0	0	0	2	0	0	0	1	0	0	0	0	1	0	0	0	1	1	1	1	0	0	0	0	0	0	0	0	1	0	0	0	1	0	0	0
LG1_3615077	G/T	0.3973	1	0	1	1	1	1	0	1	1	1	1	0	1	1	0	1	0	1	1	1	1	1	1	1	1	1	1	1	0	1	1	1	0	1	1	0	1	1	1	0	0	1	1	1	1	1	1
LG1_3618479	A/C	0.08219	0	1	1	1	0	0	0	1	0	0	0	0	0	1	0	0	0	1	0	0	1	0	0	0	0	0	1	0	0	0	0	0	0	0	0	0	0	0	0	0	0	0	0	0	0	0	0
LG1_3618619	A/G	0.1096	0	1	1	0	0	0	1	1	0	0	0	0	0	2	0	0	0	1	0	0	1	0	0	0	0	0	1	0	0	0	0	0	0	1	0	1	1	0	0	0	0	0	0	0	0	0	0
LG1_3618667	A/C	0.09589	0	1	1	0	0	0	1	1	0	0	0	0	0	1	0	0	0	1	0	0	1	0	0	0	0	0	1	0	0	0	0	0	0	1	0	1	1	0	0	0	0	0	0	0	1	0	0
LG1_3618809	T/C	0.2192	0	0	0	0	0	1	1	0	0	1	0	1	0	0	1	0	0	0	1	1	0	0	0	2	0	0	0	1	1	1	0	0	0	0	0	1	2	0	0	1	0	0	1	1	0	0	0
LG1_3620952	T/A	0.3904	1	1	1	0	1	1	2	1	1	0	1	1	1	1	1	1	1	1	0	1	1	1	1	1	1	1	1	1	1	1	1	1	1	0	1	1	1	0	0	1	1	1	1	0	1	1	1
LG1_3621003	T/C	0.05479	0	0	0	0	0	0	0	0	0	1	0	0	0	0	0	0	0	0	0	0	0	0	0	0	0	0	0	1	0	0	0	0	0	0	0	0	0	0	1	0	0	0	0	0	0	0	0
LG1_3621142	C/T	0.1644	0	1	0	0	0	0	1	0	0	0	0	0	2	0	0	1	1	1	0	2	1	0	0	0	1	0	1	1	0	0	0	0	0	0	1	0	0	0	0	0	1	1	0	0	1	0	0
LG1_3621154	A/G	0.1712	0	1	0	0	0	0	1	0	0	0	0	0	2	0	0	1	1	1	0	2	1	0	1	0	1	0	1	0	0	0	0	0	0	0	1	0	0	0	0	0	1	1	0	0	1	0	0
LG1_3621223	T/C	0.2671	1	1	1	0	0	0	2	1	0	0	0	0	1	1	0	1	1	1	0	2	1	0	0	0	1	1	1	1	0	0	0	0	1	1	1	1	1	0	0	0	1	1	0	0	1	0	0
LG1_3621409	G/T	0.1301	0	1	1	0	0	0	0	1	0	0	0	0	1	1	0	0	1	1	0	0	1	0	0	0	0	0	1	0	0	0	0	0	1	1	0	1	0	0	0	0	1	1	0	0	0	0	0
LG1_3621425	A/G	0.06164	0	1	0	0	0	0	0	0	0	0	0	0	0	1	0	0	1	0	0	0	1	0	0	0	0	0	1	0	0	0	0	0	0	0	0	0	0	0	0	0	0	0	0	0	0	0	0
LG1_3621481	C/A	0.1164	0	1	1	0	0	0	0	1	0	0	0	0	0	1	0	1	1	1	0	0	1	0	0	0	0	0	1	0	0	0	0	0	1	1	0	0	0	0	0	0	0	1	0	0	0	0	0
LG1_3621499	G/A	0.08904	0	1	1	0	0	0	0	1	0	0	0	0	0	1	0	0	0	1	0	0	1	0	0	0	0	0	1	0	0	0	0	0	0	1	1	0	0	0	0	0	0	1	0	0	0	0	0
LG1_3621619	A/C	0.1027	0	1	1	0	0	0	0	1	0	0	0	0	0	1	0	0	1	1	0	0	1	0	0	0	0	0	2	0	0	0	0	0	1	1	1	0	0	0	0	0	0	0	0	0	0	0	0
LG1_3621690	G/A	0.1164	0	0	0	1	0	0	0	0	0	2	0	0	0	0	0	0	0	0	1	0	0	0	0	0	0	1	0	1	0	1	1	0	0	0	0	0	0	0	0	1	0	0	0	2	0	0	0
LG1_3622089	A/G	0.05479	0	0	0	0	0	0	0	0	0	0	0	0	0	0	1	0	0	0	0	0	0	0	0	0	0	0	0	1	1	1	0	0	0	0	0	0	0	0	0	1	0	0	0	1	0	0	0
LG1_3622107	A/G	0.3562	1	1	1	1	1	1	1	1	1	0	1	1	1	1	0	1	0	1	0	1	1	1	0	1	1	1	0	0	1	0	1	1	1	1	1	1	1	1	1	1	1	1	1	0	1	1	1
LG1_3622117	T/C	0.137	0	0	0	0	0	0	0	0	1	1	0	0	0	0	0	1	1	0	1	1	0	0	0	0	0	0	0	0	0	0	0	0	0	0	0	0	0	1	0	0	0	0	0	0	0	0	0
LG1_3622179	T/C	0.1438	0	0	0	0	0	0	0	0	0	1	0	1	0	1	1	0	1	0	1	0	0	0	0	0	0	1	1	0	0	1	0	0	0	0	0	0	0	0	0	0	0	0	0	1	0	0	1
LG1_3622299	G/A	0.4452	1	1	1	1	0	1	1	1	1	2	0	1	2	2	0	1	1	0	0	1	1	1	1	0	1	0	0	1	1	1	0	1	1	1	2	1	1	1	1	0	1	1	1	1	1	1	1
LG1_3622362	A/G	0.06849	0	1	1	0	0	0	0	1	0	0	0	0	0	0	0	0	0	1	0	0	1	0	0	0	0	0	1	0	0	0	0	0	1	1	0	1	0	0	0	0	0	0	0	0	0	0	0
LG1_3622407	A/G	0.4521	1	2	1	1	1	1	1	1	1	1	1	1	0	1	1	1	1	1	0	1	1	1	0	1	1	1	1	1	1	0	1	1	1	0	1	1	1	1	1	1	1	1	1	0	1	1	1
LG1_3622454	A/G	0.07534	0	0	0	0	0	0	0	0	0	0	0	0	0	0	1	0	1	0	0	0	0	0	0	0	0	1	0	1	0	0	0	0	0	0	0	0	0	0	1	0	0	1	0	0	0	0	0
LG1_3622515	A/T	0.411	1	0	1	1	1	1	1	1	1	1	1	1	0	1	1	1	0	0	1	1	1	1	1	1	0	1	1	1	1	1	1	1	1	0	0	1	1	1	0	1	1	1	1	1	1	1	1
LG1_3622596	G/A	0.3562	1	1	1	1	1	0	1	1	1	0	1	1	1	1	0	1	1	2	0	1	1	1	0	1	1	0	1	0	0	1	1	1	1	0	1	0	0	0	1	1	1	1	1	0	1	1	1
LG1_3622627	A/T	0.2055	1	1	1	0	0	0	0	1	0	0	1	1	1	1	0	0	0	1	0	0	1	1	0	0	1	0	1	0	0	0	0	1	1	1	1	1	0	0	0	0	1	1	0	0	1	0	1
LG1_3622646	A/C	0.3836	1	0	1	0	1	1	0	0	1	1	1	0	0	0	1	0	1	1	2	1	1	1	1	1	1	1	1	1	1	0	1	0	1	0	0	1	0	1	1	1	1	1	1	1	1	1	1
LG1_3622751	T/A	0.1233	1	0	0	0	0	0	1	0	0	0	0	0	0	0	0	0	0	1	0	0	1	0	0	0	1	0	0	0	0	0	0	0	0	0	0	0	0	0	0	0	0	1	0	0	1	1	0
LG1_3622765	G/A	0.1027	0	0	0	0	0	0	0	0	0	0	0	0	0	0	0	0	0	1	0	0	1	0	0	0	1	0	0	0	0	0	0	0	0	0	0	0	0	0	0	0	1	0	0	0	1	1	0
LG1_3622843	G/T	0.06849	0	1	0	0	0	0	0	0	0	0	0	1	0	0	0	0	0	1	0	0	0	0	0	1	0	0	0	0	0	0	0	0	0	0	0	0	0	0	0	0	0	1	0	0	0	0	0
LG1_3622857	A/C	0.1164	0	1	0	0	0	0	1	0	0	0	0	1	0	0	0	0	0	1	1	1	0	0	0	0	0	0	0	0	0	0	0	0	0	0	0	0	0	0	0	0	0	1	0	0	0	0	0
LG1_3638380	G/A	0.2877	0	0	0	1	1	0	0	1	1	1	1	1	2	1	0	1	1	1	1	0	0	0	1	1	0	1	1	1	0	0	1	0	2	1	1	0	0	1	0	0	0	0	1	1	0	1	1
LG1_3645466	A/C	0.3493	0	1	1	0	0	1	0	1	1	1	1	2	2	1	0	1	1	1	1	0	0	0	1	1	1	1	1	1	1	1	1	0	1	0	1	1	0	1	0	0	1	1	0	1	1	0	1
LG1_3645488	G/A	0.2055	0	1	0	0	0	0	0	1	1	0	1	1	2	0	0	0	1	1	1	0	0	0	1	1	0	1	0	1	1	1	0	0	1	0	1	0	0	0	0	0	0	0	0	1	1	0	1
LG1_3645502	T/C	0.1986	0	1	0	0	0	1	0	0	1	1	1	1	2	0	0	0	0	1	0	0	0	0	0	1	0	1	1	1	1	1	0	0	1	0	1	0	0	0	0	0	1	0	0	1	1	0	1
LG1_3645765	A/G	0.09589	0	0	0	0	1	0	0	0	0	0	0	0	0	0	0	0	0	0	0	1	0	0	1	0	0	0	0	0	0	0	0	0	1	0	1	1	0	0	0	0	0	0	1	0	0	0	0
LG1_3645775	T/C	0.08219	0	0	0	1	0	0	0	1	0	0	0	0	1	0	0	0	0	1	0	1	0	0	0	0	0	0	0	0	0	0	0	0	0	0	0	0	1	0	0	0	0	0	0	0	0	0	0
LG1_3645833	T/C	0.2534	0	1	0	1	0	1	0	1	1	0	1	1	1	1	1	0	0	1	0	1	1	1	0	0	1	0	0	1	0	1	0	0	1	0	0	0	1	0	0	1	1	1	0	0	1	0	0
LG1_3680210	G/T	0.1164	0	0	0	0	0	0	0	0	0	0	0	0	0	0	0	0	0	0	0	2	0	0	0	0	1	0	0	2	1	0	0	0	0	0	0	0	0	0	1	0	1	0	0	0	1	0	0
LG1_3698716	A/C	0.2808	1	0	0	0	0	0	0	0	0	1	0	0	1	0	0	2	1	0	0	2	0	2	0	0	1	0	0	2	1	1	0	1	1	0	1	1	0	0	0	1	1	0	1	0	1	0	0
LG1_3708086	T/G	0.2123	1	0	0	0	0	2	0	0	0	0	0	0	2	0	0	0	1	0	0	1	0	1	0	0	1	0	0	1	1	0	0	1	1	0	1	1	0	0	0	1	1	0	1	0	1	0	0
LG1_3726739	A/G	0.137	0	0	0	0	0	0	0	0	0	1	0	0	0	0	1	0	0	0	2	0	0	0	1	0	0	0	0	0	1	0	0	0	0	0	0	0	0	1	0	0	0	0	0	2	0	0	0
LG1_3729940	C/A	0.3836	0	0	0	0	0	1	0	0	0	1	0	0	1	0	1	1	1	0	2	1	0	1	1	0	1	0	0	1	2	0	0	1	1	0	1	2	0	1	0	1	1	0	1	2	2	0	0
LG1_3729955	G/A	0.3699	1	0	0	0	0	1	0	0	0	1	0	0	1	0	1	1	1	0	2	1	0	1	1	0	1	0	0	1	2	0	0	1	1	0	1	2	0	1	0	1	1	0	1	2	1	0	0
LG1_3730024	G/T	0.1918	1	0	0	0	0	1	0	0	0	0	0	0	0	0	0	1	1	0	0	1	0	1	0	0	1	0	0	1	1	0	0	1	1	0	1	1	0	0	0	1	1	0	1	0	1	0	0
LG1_3730092	T/C	0.137	1	0	0	0	0	1	0	0	0	0	0	0	0	0	0	1	1	0	0	0	0	1	0	0	0	0	0	0	0	0	0	1	1	0	1	1	0	0	0	1	0	0	1	0	0	0	0
LG1_3745032	A/G	0.1986	0	0	0	0	0	0	0	0	0	0	0	0	0	0	1	0	0	0	2	0	0	0	1	0	0	0	0	1	2	0	0	0	0	0	0	0	1	1	0	0	0	0	0	2	0	0	0
LG1_3773933	T/G	0.2534	2	0	0	0	0	1	2	0	0	0	0	0	1	0	1	1	1	0	0	0	0	1	0	0	0	0	0	1	0	0	0	1	2	0	1	0	0	0	0	1	0	0	1	0	0	0	0
LG1_3773960	G/T	0.2466	1	0	0	0	0	1	2	0	0	0	0	0	1	0	1	1	1	0	0	0	0	1	0	0	0	0	0	1	0	0	0	1	2	0	1	0	0	0	0	1	0	0	1	0	0	0	0
LG1_3773989	A/G	0.1575	0	0	0	0	0	0	0	0	0	1	0	0	0	0	1	0	0	0	2	0	0	0	1	0	0	0	0	0	2	0	0	0	0	0	0	0	0	2	0	0	0	0	0	2	0	0	0
LG1_3774001	G/A	0.4795	1	2	2	2	2	1	0	2	2	1	2	2	0	2	0	1	1	2	0	2	2	0	1	2	1	2	2	1	0	2	2	0	0	2	1	2	0	0	2	1	0	2	0	0	1	2	2
LG1_3777156	T/A	0.1233	0	0	0	0	0	0	2	0	0	0	0	0	1	0	1	0	0	0	0	0	0	0	0	0	0	0	0	1	0	0	0	1	1	0	1	0	0	0	0	0	0	0	0	0	0	0	0
LG1_3804158	T/C	0.4726	2	0	0	0	0	1	2	0	0	2	0	0	1	0	2	0	0	0	2	2	0	1	1	0	1	0	0	2	2	0	0	1	1	0	1	0	2	1	1	2	1	0	1	2	1	0	0
LG1_3841900	T/G	0.1986	1	0	0	0	0	1	0	0	0	0	0	0	1	0	1	1	0	0	0	2	0	1	0	0	0	0	0	1	0	1	0	1	1	0	1	1	0	0	1	1	0	0	1	0	0	0	0
LG1_3842049	A/G	0.274	1	0	1	0	0	1	0	0	1	1	1	0	0	1	0	0	1	1	0	1	0	1	1	1	1	0	1	0	0	0	1	1	0	1	0	1	1	0	0	1	1	0	1	1	1	1	1
LG1_3842173	C/A	0.1644	0	0	0	0	0	0	1	0	0	0	0	0	0	0	1	0	0	0	2	0	0	0	0	0	0	0	0	0	2	0	0	0	0	0	0	0	1	1	0	0	1	0	0	2	0	0	0
LG1_3842924	T/C	0.274	0	0	0	0	0	0	2	0	0	1	0	0	0	0	1	0	0	0	2	0	0	0	1	0	2	0	0	0	2	0	0	0	0	0	0	0	2	1	0	0	1	0	0	2	1	0	0
LG1_3844266	G/C	0.3562	1	0	1	0	0	1	0	0	0	2	0	1	1	0	2	2	1	0	1	2	1	1	0	1	0	1	0	1	0	1	0	2	2	0	2	1	0	0	2	2	0	0	1	0	1	1	0
LG1_3844277	G/C	0.1575	0	0	1	0	0	0	0	0	0	1	0	1	0	0	1	0	1	0	1	0	1	0	1	1	0	1	0	1	0	0	0	1	1	0	1	1	0	0	0	0	0	0	1	1	1	1	0
LG1_3844290	A/T	0.1986	1	0	1	1	0	0	0	0	0	1	0	1	0	0	1	1	1	0	1	0	1	0	1	1	0	1	0	1	0	0	0	1	1	0	1	1	0	0	0	0	0	0	1	1	1	1	0
LG1_3844398	G/C	0.1164	1	0	1	1	1	0	0	0	1	0	1	0	0	1	0	0	0	0	0	0	0	0	0	0	0	0	1	0	0	0	0	1	1	0	0	1	0	0	0	1	0	1	1	0	0	1	0
LG1_3844929	A/T	0.1438	0	0	0	1	1	0	0	1	1	0	1	1	0	1	0	0	0	0	0	0	0	0	0	0	0	1	1	0	1	2	0	0	0	0	0	0	0	0	0	0	0	0	1	0	0	0	0
LG1_3844982	C/T	0.09589	0	0	0	0	0	0	0	1	1	0	0	0	0	1	0	1	0	0	1	0	0	0	0	0	0	0	1	1	0	1	0	0	0	1	0	0	0	0	0	0	0	0	0	0	0	0	0
LG1_3845144	T/C	0.08904	0	0	0	0	0	0	0	0	0	0	0	1	0	0	0	0	0	0	1	0	0	1	0	0	0	0	0	0	0	0	0	0	0	0	1	0	0	1	0	0	0	0	0	0	0	1	0
LG1_3845158	A/C	0.2603	0	0	0	0	0	0	0	0	0	1	0	1	0	0	2	0	0	0	2	0	0	0	1	0	0	0	0	0	2	0	0	0	0	0	1	0	0	2	0	0	0	0	0	2	0	1	0
LG1_3845223	T/A	0.2945	0	1	1	0	0	1	0	0	1	1	1	1	0	0	0	0	0	1	1	1	1	0	1	1	1	0	1	1	0	0	0	0	1	1	1	1	0	1	0	0	1	0	0	1	1	1	1
LG1_3845271	T/C	0.3151	0	0	1	0	0	1	0	0	1	1	1	2	0	0	1	1	0	0	1	1	1	0	1	1	1	1	1	1	0	1	0	0	1	1	1	1	1	1	1	0	0	0	0	0	1	0	0
LG1_3845315	G/A	0.1644	1	1	1	1	0	1	0	0	1	0	1	2	0	0	0	1	0	1	0	0	1	0	0	0	0	1	1	0	0	1	0	0	1	1	0	1	0	0	0	0	0	0	1	0	0	1	0
LG1_3845329	A/G	0.3014	0	1	1	0	0	1	1	0	1	1	1	1	1	0	1	1	1	1	1	1	1	0	1	0	1	1	1	1	0	1	0	0	1	0	0	1	1	1	1	0	0	0	1	0	1	0	0
LG1_3845703	G/A	0.4726	1	0	0	0	0	1	2	0	0	2	0	0	1	0	2	1	0	0	2	2	0	1	1	0	0	0	0	2	2	1	0	1	1	0	1	1	2	1	1	1	1	0	1	2	1	0	0
LG1_3856623	T/C	0.4315	1	0	0	0	0	1	2	0	0	2	0	0	1	0	2	0	0	0	2	2	0	0	1	0	1	0	0	1	2	1	0	1	1	0	1	1	2	1	1	0	1	0	1	2	1	0	0
LG1_3856736	C/G	0.5	0	0	0	0	0	0	2	0	0	2	0	0	2	0	2	1	0	0	2	2	0	1	1	0	1	0	0	2	2	1	0	1	1	0	1	1	2	2	2	0	1	0	1	2	1	0	0
LG1_3858333	G/A	0.4863	0	0	0	0	0	2	2	0	0	2	0	0	1	0	2	1	0	0	2	2	0	1	2	0	1	0	0	1	2	1	0	1	1	0	1	0	2	2	2	2	2	0	1	2	1	0	0
LG1_3858466	A/C	0.1301	0	0	0	0	0	0	1	0	0	0	0	0	0	0	1	1	0	0	1	0	0	0	0	0	1	0	0	0	1	0	0	0	1	0	1	0	0	0	0	1	0	0	0	1	1	0	0
LG1_3858578	A/G	0.08904	0	0	0	0	0	0	0	0	0	1	0	0	0	0	0	0	0	0	1	0	0	0	0	0	0	0	0	0	1	0	0	0	0	0	0	0	0	1	0	0	0	0	0	1	0	0	0
LG1_3858639	T/C	0.08219	0	0	0	0	0	0	0	0	0	1	0	0	1	0	1	0	0	0	0	1	0	0	0	0	0	0	0	0	1	0	0	0	0	0	0	0	1	0	0	0	0	0	0	1	0	0	0
LG1_3858652	T/C	0.08904	0	0	0	0	0	0	0	0	0	0	0	0	1	0	1	0	0	0	0	1	0	0	0	0	0	0	0	0	1	0	0	0	0	0	0	0	1	0	0	0	0	0	0	1	0	0	0
LG1_3859080	C/A	0.1027	0	0	0	0	0	0	1	0	0	0	0	0	0	0	1	0	0	0	1	0	0	0	1	0	0	0	0	0	1	0	0	0	0	0	0	0	0	1	0	0	0	0	0	1	0	0	0
LG1_3859126	A/T	0.1096	1	0	0	0	0	1	1	0	0	0	0	0	0	0	1	0	0	0	0	0	0	1	0	0	0	0	0	0	0	0	0	1	0	0	0	1	0	0	0	0	0	0	1	0	0	0	0
LG1_3859146	A/C	0.1507	0	0	0	0	0	0	1	0	0	1	0	0	0	0	1	0	0	0	1	1	0	0	0	0	1	0	0	1	1	1	0	0	0	0	0	0	2	0	1	1	0	0	0	1	0	0	0
LG1_3859228	G/A	0.05479	0	0	0	0	0	0	0	0	0	0	0	0	0	0	0	0	0	0	1	0	0	0	0	0	0	0	0	0	1	0	0	0	0	0	0	0	0	0	0	0	0	0	0	1	0	0	0
LG1_3859389	G/A	0.08904	0	0	0	0	0	0	0	0	0	1	0	0	0	0	0	0	0	0	1	0	0	0	0	0	0	0	0	0	1	0	0	0	0	0	0	0	0	1	0	0	0	0	0	1	0	0	0
LG1_3859564	C/A	0.1096	0	0	0	0	0	0	1	0	0	1	0	0	0	0	0	0	0	0	1	1	0	0	0	0	0	0	0	0	1	1	0	0	0	0	0	0	1	0	1	0	0	0	0	1	0	0	0
LG1_3859580	A/G	0.1233	0	0	0	0	0	0	1	0	0	1	0	0	0	0	0	0	0	0	1	1	0	0	0	0	0	0	0	0	1	0	0	0	0	0	0	0	1	0	1	1	1	0	0	1	0	0	0
LG1_3859599	C/A	0.1164	0	0	0	0	0	0	1	0	0	1	0	0	0	0	0	0	0	0	1	1	0	0	0	0	0	0	0	0	1	0	0	0	0	0	1	0	1	0	1	1	0	0	0	1	0	0	0
LG1_3859627	T/C	0.1027	0	0	0	0	0	0	1	0	0	1	0	0	1	0	1	0	0	0	0	1	0	0	0	0	0	0	0	0	1	0	0	0	0	0	0	0	1	0	1	0	0	0	0	1	0	0	0
LG1_3859639	C/A	0.137	0	0	0	0	0	0	1	0	0	1	0	0	1	0	1	0	0	0	0	1	0	0	0	0	0	0	0	0	1	0	0	0	1	0	1	0	1	0	1	0	0	0	0	1	0	0	0
LG1_3859660	G/A	0.4521	1	2	2	2	2	1	0	2	2	0	2	2	0	2	0	1	2	2	0	0	2	1	1	2	1	2	2	1	0	2	2	1	0	2	0	1	0	0	0	1	0	2	1	0	0	2	2
LG1_3859746	T/C	0.1507	0	0	0	0	0	0	1	0	0	1	0	0	1	0	1	0	0	0	0	1	0	0	0	0	0	0	0	0	1	1	0	0	0	0	0	0	1	1	0	1	0	0	0	1	0	0	0
LG1_3859757	C/T	0.1507	0	0	0	0	0	0	1	0	0	1	0	0	1	0	1	0	0	0	0	1	0	0	0	0	0	0	0	0	1	1	0	0	0	0	0	0	1	1	0	1	0	0	0	1	0	0	0
LG1_3859770	A/C	0.1644	0	0	0	0	0	0	1	0	0	1	0	0	1	0	1	0	0	0	0	1	0	0	0	0	0	0	0	1	1	1	0	0	1	0	0	0	1	1	0	1	0	0	0	1	1	0	0
LG1_3859865	T/C	0.09589	0	0	0	0	0	0	0	0	0	1	0	0	0	0	1	0	0	0	0	1	0	0	0	0	0	0	0	0	1	0	0	0	0	0	0	0	0	0	0	0	0	0	0	1	0	0	0
LG1_3878227	A/T	0.2123	1	1	1	1	1	1	0	1	1	0	1	0	0	1	0	0	1	1	0	0	1	1	0	0	0	0	1	0	0	0	1	1	0	0	0	1	0	0	0	0	0	1	1	0	0	1	1
LG1_3878340	G/T	0.1164	0	0	0	0	0	0	1	0	0	1	0	0	0	0	1	0	0	0	2	0	0	0	1	0	0	0	0	1	1	0	0	0	0	0	1	0	0	0	0	0	0	0	0	1	0	0	0
LG1_3878356	C/T	0.4795	1	1	1	1	1	1	1	0	1	1	1	1	1	1	1	2	1	1	0	2	1	1	1	1	1	1	0	1	1	2	1	1	1	1	1	1	1	1	1	1	1	1	1	1	0	1	0
LG1_3878400	A/C	0.3562	1	1	1	1	1	1	1	0	1	0	1	1	1	1	0	0	1	2	0	0	1	1	0	1	1	1	1	0	0	1	1	1	1	0	1	1	0	0	1	1	1	1	0	0	1	1	2
LG1_3878428	T/G	0.1164	0	0	0	0	0	0	1	0	0	1	0	0	1	0	1	0	0	0	0	1	0	0	0	0	0	0	0	0	1	0	0	0	0	0	0	0	1	0	0	0	0	0	0	1	0	0	0
LG1_3878453	T/A	0.08904	0	0	0	0	0	0	1	0	0	1	0	0	0	0	1	0	0	0	1	1	0	0	0	0	0	0	0	0	1	1	0	0	0	0	0	0	0	0	0	0	0	0	0	1	0	0	0
LG1_3878532	A/T	0.4452	1	1	1	0	1	1	1	0	1	1	1	1	1	1	1	0	1	1	1	2	1	2	1	1	1	1	1	0	1	1	1	1	1	1	1	1	1	0	1	1	1	1	1	1	1	1	1
LG1_3878544	A/G	0.2055	0	1	0	0	1	0	0	0	1	0	1	1	0	1	0	0	1	1	0	0	0	2	1	1	0	1	1	0	0	0	1	1	0	1	0	1	0	0	0	0	0	1	0	0	0	1	1
LG1_3878562	T/A	0.1575	0	0	0	0	0	0	1	0	0	1	0	0	1	0	1	1	0	0	1	1	0	0	0	0	0	0	0	1	1	0	0	0	0	0	0	0	1	0	0	0	0	0	0	2	0	0	0
LG1_3878579	T/A	0.1712	0	1	0	1	1	1	0	0	1	0	0	1	0	1	0	0	0	0	0	0	0	2	0	1	0	1	0	0	0	0	1	1	0	1	0	1	0	0	0	0	0	1	0	0	0	1	1
LG1_3878604	C/A	0.1849	0	1	0	1	1	1	0	0	1	0	1	2	0	1	0	0	0	0	0	0	0	1	0	1	0	1	0	0	0	0	1	1	0	1	0	0	0	0	0	0	0	1	1	0	0	1	1
LG1_3878615	A/C	0.06164	0	0	0	0	0	0	1	0	0	0	0	0	0	0	1	0	0	0	1	1	0	0	0	0	0	0	0	0	1	0	0	0	0	0	0	0	0	0	0	0	0	0	0	0	0	0	0
LG1_3878709	G/T	0.09589	0	0	0	0	0	0	1	0	0	1	0	0	0	0	1	1	0	0	1	1	0	0	0	0	0	0	0	0	1	1	0	0	0	0	1	0	0	0	0	0	0	0	0	1	0	0	0
LG1_3878761	A/G	0.2534	1	1	1	1	1	1	0	1	1	0	1	2	0	1	0	1	2	1	0	0	1	1	0	1	0	1	1	0	0	0	1	1	1	1	0	1	0	0	0	0	0	0	0	0	0	1	1
LG1_3878862	T/C	0.2603	1	1	1	0	1	2	0	2	1	0	1	1	0	1	0	0	1	1	0	0	1	1	0	1	1	1	1	0	0	0	1	1	0	2	0	1	0	0	0	0	1	1	1	0	1	1	1
LG1_3878889	T/A	0.1781	0	0	0	0	0	0	1	0	0	1	0	0	0	0	1	0	0	0	1	2	0	0	0	0	0	0	0	2	1	0	0	0	0	0	0	0	1	0	1	1	0	0	0	2	0	0	0
LG1_3878910	G/A	0.1986	0	0	0	0	0	0	1	0	0	1	0	0	0	0	1	0	0	0	1	2	0	0	0	0	0	0	0	2	1	1	0	0	0	0	0	0	1	0	1	1	0	0	0	2	0	0	0
LG1_3878934	T/C	0.3288	1	1	1	1	1	1	0	2	1	0	1	1	1	1	0	1	2	1	0	0	1	2	0	1	1	1	1	0	0	0	2	1	0	1	1	1	0	0	0	0	1	1	2	0	1	1	1
LG1_3893663	G/A	0.06164	0	0	0	0	0	0	0	0	0	0	0	0	0	0	0	0	0	1	1	1	0	0	0	0	0	0	1	0	0	0	0	0	0	0	0	0	0	0	0	0	0	0	1	0	0	0	0
LG1_3928760	G/A	0.3288	0	0	0	0	0	0	0	0	0	2	0	0	0	0	1	0	0	0	2	2	0	0	1	0	1	0	0	2	2	2	0	0	0	0	0	0	0	1	1	1	1	0	0	2	2	0	0
LG1_3980326	C/A	0.4247	0	0	0	0	0	0	2	0	0	2	0	0	2	0	2	1	0	0	2	2	0	0	1	0	1	0	0	2	2	1	0	0	1	0	1	0	2	1	2	1	1	0	0	2	1	0	0
LG1_4007121	T/C	0.1507	1	0	0	1	0	1	0	0	0	0	0	2	0	0	0	0	2	0	0	0	0	1	0	0	0	0	0	0	0	0	0	1	0	0	1	1	0	0	0	0	0	0	1	0	1	0	0
LG1_4013410	T/C	0.1164	0	0	0	0	0	0	0	1	0	1	0	0	1	0	0	0	0	0	0	1	0	0	0	0	1	0	0	1	0	1	0	0	0	0	0	0	2	0	1	1	1	0	0	0	1	0	0
LG1_4013445	A/G	0.06849	0	0	0	0	0	0	0	1	0	0	0	0	1	0	0	0	0	0	0	0	0	0	0	0	0	0	0	0	1	0	0	0	1	0	0	0	0	0	0	1	1	0	0	0	0	0	0
LG1_4013483	C/T	0.06164	0	0	0	0	0	0	0	0	0	1	0	0	0	0	0	0	0	0	0	1	0	0	0	0	1	0	0	1	0	0	0	0	0	0	0	0	1	0	1	0	0	0	0	0	1	0	0
LG1_4013505	T/G	0.06164	0	0	0	0	0	0	0	1	0	0	0	0	1	0	0	0	0	0	0	0	0	0	0	0	0	0	0	0	1	0	0	0	0	0	0	0	1	0	0	1	1	0	0	0	0	0	0
LG1_4013788	G/A	0.1233	0	0	0	0	0	0	0	0	0	0	1	0	0	1	1	0	0	1	0	0	0	0	1	1	0	0	0	0	1	1	1	0	1	0	1	0	0	1	0	0	0	0	0	0	1	0	0
LG1_4013857	T/C	0.1712	1	0	0	1	0	0	0	0	0	0	0	1	1	0	0	1	2	0	0	0	0	1	0	0	0	0	0	0	0	0	0	1	0	0	1	1	0	0	0	0	0	0	1	0	1	0	0
LG1_4025907	G/A	0.2192	0	0	0	0	0	0	0	0	0	1	0	0	0	0	1	0	0	0	2	1	0	0	2	0	0	0	0	0	2	0	0	0	0	0	0	0	0	1	0	1	0	0	0	2	0	0	0
LG1_4043371	C/A	0.2192	1	1	0	0	0	0	0	0	1	0	1	0	0	1	0	0	1	1	0	1	1	2	1	0	1	1	1	0	0	1	0	0	1	0	0	0	1	1	1	0	0	1	0	0	1	0	0
LG1_4043501	C/A	0.07534	0	0	1	0	1	0	1	0	0	0	0	0	0	1	0	0	0	0	0	0	0	0	0	1	0	0	0	0	0	0	1	0	0	1	0	0	0	0	0	0	0	0	0	0	0	1	1
LG1_4043608	A/T	0.3767	0	0	1	2	1	2	1	1	0	1	1	2	1	0	1	1	0	0	1	1	1	1	0	1	0	1	0	0	0	1	1	1	1	1	1	1	0	0	0	0	0	0	1	0	0	1	1
LG1_4043651	G/A	0.3562	1	0	0	2	1	2	1	2	0	1	0	2	2	0	1	1	0	0	1	1	1	1	0	1	0	0	0	0	1	1	1	1	0	1	1	1	0	0	0	0	0	0	1	0	0	1	1
LG1_4043774	A/G	0.1438	1	1	0	0	1	0	0	0	0	0	0	0	0	0	1	0	1	1	0	0	0	1	0	0	1	1	0	0	0	0	0	0	0	0	0	0	1	1	1	0	1	1	0	0	1	0	0
LG1_4043850	C/T	0.3288	0	0	1	2	1	1	1	1	1	2	1	2	2	0	0	2	0	0	0	0	0	0	1	1	0	1	0	0	0	1	0	1	1	1	1	1	0	0	0	0	0	0	1	0	0	1	1
LG1_4043895	A/T	0.3973	0	1	1	1	1	0	1	1	1	2	1	1	2	1	0	2	0	0	0	1	0	1	1	1	0	1	0	1	0	1	0	1	1	1	1	1	0	0	1	0	0	0	1	0	1	1	1
LG1_4043919	G/A	0.08904	1	0	0	0	1	0	0	0	0	0	0	0	0	0	1	0	1	0	0	0	0	1	0	0	0	0	0	0	0	0	0	0	0	0	0	0	1	1	1	0	1	1	0	0	0	0	0
LG1_4044039	A/G	0.4315	1	1	1	2	1	1	1	1	1	1	1	2	1	1	0	1	0	0	2	1	1	1	1	1	0	1	1	0	1	1	1	1	0	1	2	1	0	0	1	1	0	0	1	1	0	1	1
LG1_4044060	C/A	0.4247	0	1	1	2	1	1	1	1	1	0	1	2	1	1	0	1	0	0	2	1	1	1	1	1	0	1	1	0	1	1	1	1	0	1	2	1	0	0	1	1	0	0	1	1	0	1	1
LG1_4044093	G/T	0.4315	0	1	1	2	1	1	1	1	1	1	1	1	1	1	0	2	0	0	2	1	1	1	1	1	0	0	1	0	1	1	1	1	0	1	2	1	0	0	1	1	0	0	1	1	1	0	1
LG1_4044163	C/A	0.3562	0	1	0	1	1	0	0	1	1	1	0	1	1	1	0	2	0	0	2	1	0	1	1	1	0	0	1	0	1	1	1	1	1	1	2	1	0	0	1	1	0	1	1	1	1	0	1
LG1_4044175	A/T	0.07534	0	0	0	1	0	0	0	1	0	0	0	1	0	0	0	1	0	0	1	0	0	0	0	1	0	0	0	0	0	0	0	0	0	0	0	0	0	0	0	0	0	0	0	0	0	0	0
LG1_4044235	C/A	0.07534	1	0	0	0	0	1	0	0	0	0	0	0	0	0	1	0	0	0	0	0	0	0	0	0	0	0	0	0	0	0	0	0	0	0	0	0	1	1	1	0	0	1	0	0	0	0	0
LG1_4044295	T/A	0.137	0	1	1	0	0	0	2	1	1	0	1	0	1	0	0	1	0	0	0	0	1	0	0	1	0	1	0	0	0	0	1	0	0	1	1	1	0	0	0	0	0	0	0	0	0	1	1
LG1_4044320	A/G	0.08219	1	0	0	0	0	0	0	0	0	0	0	0	0	0	1	0	0	0	0	0	0	1	0	0	0	0	0	0	0	0	0	0	0	0	0	0	1	1	0	0	0	1	0	0	1	0	0
LG1_4044425	T/C	0.1507	0	0	1	0	1	0	1	0	1	0	1	1	0	0	0	1	0	1	1	0	0	0	1	1	0	0	0	0	0	0	1	1	1	1	0	0	0	0	0	0	0	1	0	0	0	1	1
LG1_4044442	G/A	0.3356	1	0	1	1	1	1	1	0	1	0	1	2	2	0	0	2	0	1	2	0	0	0	1	1	0	1	1	0	1	0	1	1	1	1	2	0	0	0	0	1	0	0	1	1	0	1	1
LG1_4044487	T/C	0.4658	1	1	1	2	1	1	1	0	1	1	1	2	2	0	1	1	0	1	2	1	1	1	1	2	0	1	1	1	1	2	1	1	1	1	2	1	0	1	0	1	0	0	1	1	0	1	1
LG1_4044527	A/C	0.1164	0	0	0	0	1	0	1	1	1	0	1	0	0	1	0	1	0	0	0	0	0	0	0	1	0	1	0	0	0	0	1	0	0	1	0	0	0	0	0	0	0	0	0	0	0	1	1
LG1_4044553	T/C	0.1301	0	0	0	1	1	0	1	1	1	0	1	0	0	1	0	1	0	0	0	0	0	0	0	1	0	1	0	0	0	0	1	0	0	1	0	0	0	0	0	0	0	0	0	0	0	1	1
LG1_4044702	G/T	0.07534	0	1	0	0	0	0	0	0	0	0	0	0	0	0	0	0	0	1	0	0	0	1	0	0	0	0	0	0	0	0	0	0	0	0	0	0	1	1	1	0	1	1	0	0	0	0	0
LG1_4044796	T/G	0.1712	1	0	0	1	0	0	1	1	0	0	0	1	1	1	0	1	0	0	0	0	0	0	0	1	0	0	0	0	0	1	1	1	1	0	2	0	0	0	0	0	0	0	1	0	0	1	1
LG1_4044899	C/T	0.3288	1	1	0	0	0	0	0	0	1	1	0	0	0	0	1	0	1	0	2	2	0	1	1	0	1	1	1	1	1	1	0	0	0	0	0	0	2	1	1	1	1	1	0	2	1	0	0
LG1_4044909	C/T	0.1507	1	1	0	0	0	0	0	0	0	0	0	0	0	0	0	0	1	0	0	1	0	1	0	0	0	1	0	0	0	1	0	0	0	0	0	0	1	1	1	0	1	1	0	0	1	0	0
LG1_4044952	G/A	0.3767	1	0	0	0	0	0	0	0	1	1	0	0	0	0	1	0	1	0	2	2	1	1	1	0	1	1	1	1	2	1	0	0	0	0	0	1	2	2	2	2	1	1	0	2	2	0	0
LG1_4044963	T/C	0.3767	1	0	0	0	0	0	0	0	0	1	0	0	0	0	1	0	1	0	2	2	1	1	1	0	1	1	1	1	2	1	0	0	0	0	0	1	2	2	2	2	1	2	0	2	2	0	0
LG1_4044998	A/C	0.4178	2	1	0	0	0	1	0	0	1	1	0	0	0	1	1	0	1	1	2	2	1	1	1	0	1	1	2	2	2	1	0	0	0	0	0	1	2	2	2	1	1	1	0	2	2	0	0
LG1_4045018	G/C	0.137	0	0	0	1	0	0	1	0	0	0	0	1	1	0	0	1	0	0	0	0	0	0	0	1	0	0	0	0	0	0	1	1	1	1	1	1	0	0	0	0	0	0	1	0	0	1	0
LG1_4045045	T/C	0.08219	0	0	0	1	0	0	1	0	0	0	0	1	0	0	0	0	0	0	0	0	0	0	0	1	0	0	0	0	0	0	1	0	1	1	1	0	0	0	0	0	0	0	0	0	0	1	1
LG1_4045102	A/C	0.08904	0	0	0	0	1	0	1	1	0	0	0	0	1	0	0	1	0	0	0	0	0	0	0	1	0	1	0	0	0	0	1	0	0	1	0	0	0	0	0	0	0	0	0	0	0	1	1
LG1_4045337	G/A	0.1507	1	1	0	0	1	0	0	0	0	0	0	0	0	0	0	0	0	1	0	0	0	1	0	0	1	0	1	0	0	1	0	0	0	0	0	0	1	1	1	1	1	1	0	0	1	0	0
LG1_4045450	A/T	0.1712	1	1	0	0	1	0	0	0	1	0	0	0	0	1	1	0	1	1	0	0	1	1	0	0	0	1	1	0	1	1	0	0	0	0	0	1	1	1	1	0	0	1	0	0	1	0	0
LG1_4045492	C/T	0.3836	1	1	0	0	1	0	0	0	1	1	0	0	0	1	1	0	1	1	2	1	1	1	1	0	1	1	1	1	2	1	0	0	0	0	0	0	2	1	1	1	1	1	0	2	2	0	0
LG1_4045518	G/T	0.3904	1	1	0	0	1	0	0	0	1	1	0	0	0	1	1	0	1	1	2	1	1	2	1	0	1	1	1	2	2	1	0	0	0	0	0	0	2	1	1	1	1	1	0	2	2	0	0
LG1_4045558	A/C	0.2877	0	1	0	1	0	2	1	0	0	1	0	1	2	0	0	2	1	0	0	0	0	0	0	1	1	0	0	2	0	1	1	1	0	1	1	1	0	0	1	0	0	0	0	0	1	1	1
LG1_4045587	G/A	0.08904	0	0	1	0	0	0	1	0	1	0	0	1	1	0	0	1	0	0	0	0	0	0	0	1	0	0	0	0	0	0	1	0	0	1	1	0	0	0	0	0	0	0	0	0	0	1	1
LG1_4045616	A/T	0.2808	1	1	0	0	1	0	0	1	1	0	1	0	0	0	1	0	0	1	2	1	1	1	1	0	0	0	1	0	2	0	0	0	1	0	0	0	1	2	1	1	1	1	0	2	1	0	0
LG1_4045635	T/A	0.08219	0	0	1	0	0	0	1	0	1	0	0	1	1	1	0	0	0	0	0	0	1	0	0	1	0	0	0	0	0	0	1	0	0	0	0	0	0	0	0	0	0	0	0	0	0	1	1
LG1_4045766	G/T	0.1233	0	1	0	0	0	0	0	0	0	0	0	0	0	0	0	0	0	1	0	0	1	1	0	0	0	1	0	0	0	0	0	0	1	0	0	1	1	1	1	0	1	1	0	0	0	0	0
LG1_4045781	A/G	0.1781	1	1	0	0	1	0	0	0	0	0	0	0	0	0	0	0	0	1	0	0	0	1	1	0	0	1	0	0	1	1	0	0	1	0	0	1	1	1	1	1	1	1	0	1	0	0	0
LG1_4045800	T/C	0.07534	0	0	1	0	0	0	1	1	0	0	1	0	0	0	0	0	0	0	0	0	0	0	0	1	0	0	0	0	0	0	0	0	1	1	1	0	0	0	0	0	0	0	0	0	0	1	1
LG1_4045821	G/A	0.2534	0	0	1	0	1	0	1	1	0	1	1	0	0	0	1	0	0	0	2	0	1	0	1	1	1	0	1	2	0	0	0	0	1	0	1	0	0	0	0	1	1	0	0	1	1	1	1
LG1_4045868	A/T	0.4863	1	2	2	2	2	2	2	2	2	0	1	2	2	2	1	2	0	1	0	0	2	1	1	2	0	1	1	0	0	1	2	2	2	2	2	2	0	0	0	1	0	1	2	0	0	2	2
LG1_4045886	T/C	0.1301	1	1	0	0	0	0	0	0	0	0	1	0	0	0	0	0	0	1	0	0	0	1	0	0	0	1	1	0	0	0	0	0	0	0	0	0	1	1	1	0	1	1	0	0	0	0	0
LG1_4045915	T/A	0.1507	1	1	0	0	0	0	0	0	0	0	1	0	0	0	0	0	1	1	0	0	0	1	0	0	0	0	1	0	1	0	0	0	0	0	0	0	1	1	1	0	1	1	0	1	0	0	0
LG1_4045973	T/C	0.08219	0	0	1	0	0	0	1	1	0	0	1	0	0	1	0	1	0	0	0	0	0	0	0	1	0	0	0	0	0	0	1	0	0	1	1	0	0	0	0	0	0	0	0	0	0	0	1
LG1_4046043	C/G	0.137	1	1	0	0	0	0	0	0	1	0	1	0	0	0	0	0	1	1	0	0	1	1	0	0	1	0	1	0	0	0	0	0	0	0	0	0	1	1	1	1	0	1	0	0	0	0	0
LG1_4046069	T/C	0.1027	0	0	1	0	0	0	1	1	0	0	1	0	1	1	0	1	0	0	0	0	0	0	0	1	0	0	0	0	0	0	1	0	1	1	0	0	0	0	0	0	0	0	0	0	0	1	1
LG1_4046104	T/C	0.1164	1	0	0	0	0	0	0	0	0	0	0	0	0	1	0	0	1	1	0	0	0	1	0	0	1	0	1	0	0	0	0	0	0	0	0	0	1	1	1	0	0	1	0	0	0	0	0
LG1_4046142	C/A	0.1027	0	0	0	0	0	0	1	0	1	0	1	0	0	1	0	0	0	0	0	0	1	0	0	1	0	1	0	0	0	0	1	0	1	1	0	1	0	0	0	0	0	0	0	0	0	1	1
LG1_4046165	G/T	0.1233	1	1	0	0	0	0	0	0	0	0	0	0	0	1	1	0	1	1	0	0	0	1	0	0	0	0	1	0	0	0	0	0	0	0	0	0	1	1	1	0	0	1	0	0	0	0	0
LG1_4046273	T/C	0.07534	0	0	0	1	0	0	1	1	0	0	1	0	0	0	0	0	0	0	0	0	0	0	0	1	0	1	0	0	0	0	1	0	0	1	0	0	0	0	0	0	0	0	0	0	0	1	1
LG1_4046339	C/A	0.08219	0	0	0	0	0	0	1	0	0	0	1	0	0	0	0	0	0	0	0	0	0	0	0	1	0	0	0	0	0	0	1	0	0	1	0	0	0	0	0	0	0	0	0	1	0	1	1
LG1_4046435	A/G	0.3836	1	0	0	1	0	1	0	0	0	2	0	1	1	0	0	2	1	0	2	1	0	1	0	0	1	0	0	2	1	0	0	1	0	0	1	1	1	0	0	0	1	0	1	1	2	0	0
LG1_4046451	C/T	0.4178	1	1	2	1	1	0	2	2	2	0	2	1	1	2	1	0	0	2	0	0	2	1	1	2	0	2	1	0	0	1	2	1	2	2	0	1	1	0	1	1	0	1	1	0	0	2	2
LG1_4046466	C/T	0.06164	0	1	0	0	0	0	0	0	0	0	0	0	0	0	0	0	0	0	0	1	0	0	0	0	0	0	0	0	0	0	0	0	0	0	0	0	1	1	1	0	0	1	0	0	0	0	0
LG1_4046857	T/A	0.3973	0	1	2	1	1	0	2	2	2	1	1	1	1	1	1	1	0	1	0	0	1	1	1	2	0	1	1	0	0	1	2	1	2	2	1	0	0	1	0	1	0	1	1	0	0	2	2
LG1_4047151	C/G	0.2329	1	0	0	0	0	0	0	0	0	1	0	1	1	0	0	1	1	0	1	0	0	1	0	0	1	0	0	2	1	0	0	1	0	0	1	1	0	0	0	0	0	0	1	1	1	0	0
LG1_4047225	A/C	0.1644	0	0	0	0	0	0	0	0	0	0	0	1	1	0	0	1	1	0	1	0	0	1	0	0	0	0	0	1	1	0	0	0	0	0	1	1	1	0	0	0	0	0	1	1	1	0	0
LG1_4047282	C/T	0.1438	0	1	0	0	0	0	0	0	1	0	1	0	0	1	0	0	0	1	0	1	1	0	1	0	0	0	1	0	1	1	0	0	1	0	0	0	1	1	1	0	1	1	0	1	0	0	0
LG1_4047295	T/C	0.4521	2	1	0	1	0	1	0	0	0	0	1	1	1	1	1	1	1	1	1	2	1	2	1	0	1	0	1	1	1	1	0	1	1	0	1	1	1	2	1	1	2	1	1	2	2	0	0
LG1_4047323	A/G	0.08904	0	0	0	0	0	0	0	0	0	1	0	0	0	0	0	0	0	0	1	0	0	0	0	0	0	0	0	0	1	0	0	0	0	0	0	0	0	0	0	0	0	0	0	0	0	0	0
LG1_4047571	G/T	0.2192	1	1	0	0	0	0	0	0	0	0	0	0	0	1	1	0	1	1	0	1	0	1	0	0	1	0	1	0	1	0	0	0	0	0	0	1	1	1	1	0	1	1	0	1	1	0	0
LG1_4047593	G/T	0.2123	1	1	0	0	0	0	0	0	0	0	0	0	0	0	1	0	0	1	0	1	0	1	0	0	1	0	0	0	1	0	0	0	0	0	0	0	1	1	1	0	1	1	0	2	1	0	0
LG1_4047616	G/A	0.2192	1	1	0	0	0	0	0	0	0	0	0	0	0	0	1	0	0	1	0	1	1	1	1	0	1	0	0	0	1	0	0	0	0	0	0	0	1	1	1	1	1	1	0	1	1	0	0
LG1_4048208	T/C	0.3493	1	0	0	1	0	1	0	0	0	2	0	1	1	0	0	0	2	0	2	2	0	0	1	0	1	0	0	2	2	1	0	1	0	0	0	0	1	0	0	0	0	0	0	2	2	0	0
LG1_4048289	G/A	0.363	1	0	0	1	0	0	0	0	0	2	0	0	0	0	1	0	2	0	2	2	0	0	1	0	1	0	0	2	2	1	0	1	0	0	0	1	1	0	0	1	0	0	0	2	2	0	0
LG1_4048313	A/C	0.2466	1	1	1	0	1	0	1	0	1	0	1	1	1	1	0	1	0	0	0	0	1	1	0	1	0	2	1	0	0	1	2	1	1	1	1	0	1	0	0	0	0	1	1	0	0	1	1
LG1_4048347	A/G	0.3082	0	0	0	1	0	0	0	0	0	2	0	0	0	0	1	0	1	0	2	0	0	0	1	0	1	0	0	1	2	0	0	1	0	0	0	1	1	0	0	0	0	0	0	2	2	0	0
LG1_4049272	A/T	0.3425	1	1	0	0	0	1	0	0	0	0	0	1	1	0	0	0	2	1	0	1	0	2	1	0	1	0	1	0	1	1	0	1	0	0	0	1	1	1	1	0	1	1	1	1	2	0	0
LG1_4049382	C/G	0.1233	1	0	0	0	0	0	0	0	0	0	1	0	0	0	0	0	1	1	0	1	1	0	1	0	1	1	0	0	0	1	0	0	0	0	0	0	2	0	1	0	0	1	0	0	1	0	0
LG1_4049476	A/G	0.1301	0	0	1	1	1	0	1	1	1	0	0	0	1	1	0	1	0	0	0	0	0	0	0	1	0	1	0	0	0	0	1	0	1	1	0	1	0	0	0	0	0	0	0	0	0	1	1
LG1_4049593	T/G	0.1712	0	0	0	0	1	0	2	1	1	0	1	0	0	1	1	0	0	1	0	0	1	1	0	0	0	0	1	0	0	0	1	0	1	1	1	0	0	0	0	0	0	1	0	0	0	1	1
LG1_4049790	C/G	0.4726	1	1	1	0	1	2	1	2	1	0	2	0	0	2	1	0	2	2	0	1	2	1	1	1	1	1	2	0	1	1	1	1	2	1	0	1	1	2	2	1	1	2	1	1	1	1	1
LG1_4087837	A/C	0.2877	0	0	0	0	0	0	0	0	0	2	0	0	0	0	1	0	1	0	2	2	0	0	1	0	1	0	0	1	2	1	0	0	0	0	0	0	1	1	1	0	1	0	0	2	1	0	0
LG1_4133679	A/G	0.06849	0	0	0	0	0	0	0	0	0	1	0	0	0	0	0	0	0	0	0	0	0	0	0	0	0	0	0	2	0	1	0	0	0	0	0	0	0	0	0	0	1	0	0	0	1	0	0
LG1_4176010	T/C	0.3082	0	0	1	0	1	0	0	0	1	0	0	1	1	0	1	1	1	1	1	1	1	1	0	0	1	0	1	1	0	0	1	0	0	1	1	1	1	1	1	1	1	0	0	1	1	1	1
LG1_4176065	A/T	0.2329	0	0	1	1	1	0	0	0	1	1	0	1	1	0	0	1	1	1	1	1	0	1	0	0	1	0	1	1	0	0	1	0	1	1	1	0	0	0	1	1	1	0	0	0	1	0	1
LG1_4176135	A/G	0.3014	1	1	0	0	0	1	0	2	1	0	1	0	0	1	1	0	0	0	0	0	1	1	1	1	1	1	1	1	1	0	1	1	1	0	0	1	1	1	0	0	1	0	1	1	1	1	1
LG1_4176146	A/G	0.2877	1	1	0	0	0	1	0	1	1	0	1	0	0	1	1	0	0	0	0	0	1	1	1	1	1	1	1	1	1	1	1	1	1	0	0	1	1	1	0	0	1	0	1	1	1	1	1
LG1_4176161	T/G	0.2877	0	1	0	1	0	1	1	1	0	0	1	0	0	1	1	0	0	0	0	0	1	0	1	1	1	2	1	0	1	1	1	1	1	0	0	1	1	1	0	0	1	1	1	1	1	1	1
LG1_4189519	C/A	0.1644	1	0	0	0	0	1	0	0	0	0	0	0	0	0	0	0	0	0	0	2	0	1	0	0	0	0	0	1	0	1	0	1	0	0	0	1	0	0	0	0	0	0	1	0	0	0	0
LG1_4208582	T/A	0.06849	0	0	1	0	0	0	0	0	0	0	0	0	0	1	0	0	0	0	0	0	1	0	0	0	0	0	1	0	0	0	0	0	0	1	0	0	0	0	0	0	0	0	0	0	0	1	0
LG1_4208633	A/G	0.3219	0	1	1	1	0	1	1	0	1	0	1	1	1	1	0	0	0	0	1	1	1	0	1	1	1	0	1	1	0	0	1	1	0	1	1	1	0	0	0	1	1	1	1	1	0	1	0
LG1_4208707	A/G	0.3356	0	0	1	1	0	1	1	0	1	0	1	1	1	1	1	0	1	1	1	1	1	1	1	1	1	1	0	1	1	0	1	0	0	1	1	1	0	0	1	1	1	1	1	1	0	1	0
LG1_4208727	G/T	0.2329	0	0	1	0	0	0	1	0	0	0	0	1	1	1	0	0	0	1	1	1	1	1	1	1	1	1	0	0	1	0	0	1	0	1	0	0	0	0	1	1	1	0	1	1	0	1	0
LG1_4212037	A/G	0.226	0	0	0	0	0	0	0	0	0	1	0	0	0	0	0	0	1	0	2	0	0	0	0	0	1	0	0	0	2	0	0	0	0	0	0	0	1	1	0	1	1	0	0	2	0	0	0
LG1_4241288	A/C	0.1712	0	0	0	0	0	0	0	0	0	1	0	0	0	0	2	0	0	0	2	0	0	0	1	0	0	0	0	0	2	0	0	0	0	0	0	0	0	1	0	1	0	0	0	2	0	0	0
LG1_4241302	C/T	0.274	0	0	0	0	0	0	0	0	0	2	0	0	0	0	1	0	2	0	2	1	0	0	1	0	1	0	0	2	2	0	0	0	0	0	0	0	1	1	1	1	1	0	0	2	1	0	0
LG1_4249263	T/C	0.2534	0	0	0	0	0	0	0	0	0	2	0	0	0	0	1	0	0	0	2	0	0	0	1	0	1	0	0	1	2	1	0	0	0	0	0	0	0	1	0	1	1	0	0	2	1	0	0
LG1_4270295	A/T	0.3082	1	2	2	0	2	0	0	2	1	0	1	0	0	2	0	0	0	2	0	0	2	2	1	0	1	1	2	0	0	1	0	1	1	2	0	1	0	1	1	0	1	2	0	0	0	1	1
LG1_4270433	G/A	0.1781	0	0	0	0	0	0	2	0	0	0	0	0	0	0	1	0	0	0	2	0	0	0	1	0	0	0	0	0	2	0	0	0	0	0	0	0	0	1	0	1	0	0	0	2	0	0	0
LG1_4270942	A/G	0.2329	0	0	0	0	0	0	2	0	0	2	0	0	0	0	1	0	0	0	2	0	0	0	1	0	0	0	0	1	2	1	0	0	0	0	0	0	1	1	0	1	0	0	0	2	0	0	0
LG1_4271627	G/A	0.4932	2	0	0	2	1	2	0	0	1	0	1	2	2	0	1	2	2	0	0	2	0	1	0	2	2	0	0	1	0	0	2	1	2	0	2	0	1	0	1	1	1	0	2	0	2	1	1
LG1_4285250	T/C	0.2123	0	0	0	0	0	0	2	0	0	1	0	0	0	0	1	0	0	0	2	0	0	0	2	0	0	0	0	0	2	0	0	0	0	0	0	0	0	1	0	1	0	0	0	2	0	0	0
LG1_4291094	G/A	0.226	0	0	0	0	0	0	2	0	0	2	0	0	0	0	0	0	0	0	2	0	0	0	1	0	0	0	0	1	2	2	0	0	0	0	0	0	0	1	0	1	0	0	0	2	0	0	0
LG1_4308672	A/G	0.2192	1	0	0	0	0	1	2	0	0	0	0	0	0	0	0	0	1	0	2	1	0	1	0	0	0	0	0	0	1	0	0	2	0	0	0	0	0	1	0	1	0	0	1	1	0	0	0
LG1_4308979	C/T	0.3767	1	2	2	0	0	0	0	2	1	1	1	0	0	2	0	0	0	2	0	0	2	1	2	0	0	0	2	0	1	1	0	1	1	2	0	0	0	1	1	0	1	2	0	1	0	1	2
LG1_4309020	A/G	0.1438	0	0	0	1	2	1	0	0	1	0	1	1	0	0	0	0	0	0	0	0	0	0	0	2	0	1	0	0	0	0	2	0	0	0	0	0	0	0	0	1	0	0	1	0	0	1	1
LG1_4309216	A/G	0.1849	1	0	0	0	0	1	2	0	0	0	0	0	0	0	1	0	1	0	2	1	0	1	0	0	0	0	0	0	1	0	0	1	0	0	0	1	0	2	0	1	0	0	1	1	0	0	0
LG1_4309272	A/G	0.1781	0	0	0	0	0	1	2	0	0	0	0	0	0	0	1	0	1	0	2	1	0	1	0	0	0	0	0	0	1	0	0	1	0	0	0	1	0	2	0	0	0	0	1	1	0	0	0
LG1_4316212	T/A	0.4384	1	0	0	1	0	1	2	0	0	0	0	1	2	0	2	2	2	0	2	2	0	1	0	0	1	0	0	2	1	1	0	0	1	0	2	1	2	1	1	1	1	0	1	1	2	0	0
LG1_4321026	G/C	0.08904	0	0	0	0	0	0	2	0	0	0	0	0	0	0	1	0	0	0	2	0	0	0	0	0	0	0	0	0	1	0	0	0	0	0	0	0	0	1	0	1	0	0	0	1	0	0	0
LG1_4321362	T/C	0.4247	1	0	0	1	0	1	2	0	0	0	0	2	2	0	2	2	2	0	2	2	0	2	0	0	1	0	0	1	1	0	0	1	1	0	2	1	2	1	1	0	1	0	1	1	2	0	0
LG1_4323482	G/T	0.4247	1	0	0	1	0	1	2	0	0	0	0	1	2	0	2	2	2	0	2	2	0	1	0	0	1	0	0	0	2	0	0	1	1	0	2	1	2	1	1	2	2	0	1	1	2	0	0
LG1_4357576	G/A	0.1096	1	0	0	0	0	1	0	0	0	0	0	0	0	0	0	0	2	0	0	0	0	1	0	0	0	0	0	0	0	0	0	1	0	0	0	1	0	0	0	0	0	0	1	0	0	0	0
LG1_4387012	A/C	0.1164	0	1	0	0	0	0	1	0	0	0	0	0	0	1	1	0	0	0	0	0	0	0	1	0	0	0	0	0	1	1	0	0	0	0	0	0	0	0	0	0	0	1	0	1	0	0	0
LG1_4387035	T/C	0.1096	0	1	0	0	0	0	0	0	0	0	0	0	0	0	1	0	0	0	0	0	0	0	1	0	0	0	0	0	1	1	0	0	0	0	0	0	0	0	0	0	0	1	0	2	0	0	0
LG1_4387452	A/G	0.1644	1	0	0	0	1	1	0	1	1	0	0	0	0	1	0	1	0	0	0	0	0	1	1	0	0	0	0	0	1	0	0	1	0	0	0	1	0	0	0	1	1	1	0	1	0	0	0
LG1_4449514	T/C	0.06164	0	0	0	0	0	0	0	0	0	0	0	0	0	0	1	0	0	0	0	0	0	0	0	0	0	0	0	0	1	0	0	0	0	0	0	0	0	1	0	0	0	0	0	0	0	0	0
LG1_4449919	G/A	0.3973	2	1	0	1	2	2	0	0	2	0	2	1	0	0	0	0	0	2	0	0	1	2	0	2	0	2	2	0	0	0	2	0	0	0	0	2	0	1	1	1	1	2	2	0	0	1	0
LG1_4449945	T/C	0.2808	1	0	0	1	2	1	0	0	2	0	2	1	0	0	0	0	0	2	0	0	0	1	0	2	0	2	2	0	0	0	2	0	0	0	0	0	0	1	1	0	1	2	1	0	0	1	0
LG1_4450067	G/A	0.06164	0	0	0	1	0	0	0	0	0	0	0	1	0	0	0	0	1	0	0	0	0	0	0	0	0	0	0	0	0	0	0	0	0	0	1	0	0	0	0	0	0	0	0	0	0	0	0
LG1_4450998	C/A	0.06164	0	0	0	2	0	0	0	0	0	0	0	0	0	0	0	1	0	0	0	0	0	0	0	0	0	0	0	0	0	0	0	0	0	0	0	0	0	0	0	0	0	0	0	0	1	0	0
LG1_4451046	A/T	0.3082	1	1	0	0	2	1	0	0	2	0	2	1	0	1	0	0	0	2	0	0	0	1	1	2	0	2	2	0	0	0	2	0	1	0	0	1	0	1	1	0	0	2	1	0	0	0	1
LG1_4451081	T/G	0.1507	0	0	0	0	0	0	2	1	0	2	0	0	1	0	0	1	0	0	0	0	1	0	1	0	1	0	0	2	0	2	0	0	0	1	1	0	0	0	0	0	0	0	0	0	0	1	0
LG1_4451878	C/T	0.1781	0	0	1	1	2	0	0	0	2	0	2	0	0	0	0	0	0	2	0	0	0	0	0	2	0	2	2	0	0	0	2	0	0	0	0	0	0	0	0	0	0	2	0	0	0	0	0
LG1_4451928	C/A	0.3767	1	1	1	1	1	1	1	1	1	1	0	1	1	0	0	1	1	1	0	1	1	1	1	0	1	0	1	1	1	1	0	1	1	1	1	1	1	0	1	0	1	0	1	1	1	1	1
LG1_4451943	G/A	0.3904	1	1	1	1	1	1	1	1	1	1	0	1	1	1	0	1	1	1	0	1	1	1	1	0	1	1	1	1	1	1	0	1	1	1	1	0	1	1	0	0	1	0	1	1	1	1	1
LG1_4452000	A/G	0.07534	0	0	1	0	1	1	0	0	1	0	1	0	0	0	0	0	0	1	1	0	0	0	0	0	0	1	1	0	0	0	0	0	0	0	0	0	0	0	0	0	0	0	0	0	0	0	0
LG1_4452062	C/G	0.4247	1	1	0	1	0	1	1	2	1	1	1	0	0	0	1	1	1	1	0	1	1	2	1	0	1	0	1	0	1	1	1	1	1	1	1	1	1	1	0	1	1	1	1	1	1	1	1
LG1_4452085	C/T	0.1438	0	0	1	0	0	0	0	0	1	0	1	0	1	0	0	1	0	0	1	0	0	0	0	0	0	0	0	0	1	0	0	0	0	0	0	1	0	0	0	1	1	0	1	0	0	0	0
LG1_4452221	G/A	0.05479	0	0	0	0	0	0	0	0	0	0	0	0	0	0	0	0	0	0	0	0	0	1	0	0	0	0	0	0	0	0	0	0	0	0	0	1	0	0	0	0	0	0	1	0	0	0	0
LG1_4456071	G/A	0.3699	2	1	2	1	2	1	0	0	2	0	2	1	0	1	0	0	0	2	0	0	1	1	1	2	0	2	2	0	0	0	2	0	1	0	0	0	0	1	1	1	1	2	1	0	0	1	1
LG1_4456783	A/G	0.1027	0	0	0	1	0	0	0	0	0	0	0	0	1	0	0	1	2	0	0	0	0	0	0	0	0	0	0	1	0	0	0	0	0	0	2	0	1	0	0	0	1	0	0	0	1	0	0
LG1_4456804	T/G	0.06849	0	0	0	0	0	0	0	0	0	0	0	0	0	0	0	0	0	0	0	1	0	0	0	0	0	0	0	0	1	0	0	0	0	0	0	0	0	1	1	0	0	0	0	1	0	0	0
LG1_4456863	G/T	0.08904	0	0	0	1	0	0	0	0	0	0	0	0	1	0	0	1	2	0	0	0	0	0	0	0	0	0	0	1	0	0	0	0	0	0	1	0	1	0	0	0	0	0	0	0	1	0	0
LG1_4456889	C/T	0.1096	0	0	0	1	0	0	0	0	0	0	0	0	1	0	0	1	1	0	0	0	0	0	0	0	0	0	0	1	0	0	0	0	0	0	1	0	2	0	0	0	1	0	0	0	1	0	0
LG1_4458130	A/G	0.1096	1	0	0	0	0	1	0	0	0	0	0	0	0	0	0	0	0	0	2	0	0	1	0	0	0	0	0	0	0	0	0	1	0	0	0	0	0	0	0	1	0	0	1	0	0	0	0
LG1_4462711	A/G	0.411	0	1	2	1	0	0	2	1	0	2	0	0	2	1	2	2	2	0	0	2	1	0	2	0	2	0	0	2	1	1	0	1	2	2	2	0	2	0	0	0	0	0	0	1	2	1	1
LG1_4465766	A/T	0.3836	1	1	1	1	2	1	0	1	2	0	2	1	0	1	0	0	0	2	0	0	1	1	1	2	0	2	2	0	0	0	2	0	2	0	0	1	0	1	1	1	1	2	1	0	0	1	1
LG1_4469749	A/T	0.3082	0	1	1	0	0	0	2	1	0	2	0	0	1	1	1	1	1	0	0	1	1	0	1	0	2	0	0	1	1	1	0	2	1	2	1	0	1	0	0	0	0	0	0	1	1	1	1
LG1_4469916	A/C	0.3288	0	1	1	0	0	0	2	1	0	2	0	0	1	2	1	2	1	0	0	2	1	0	1	0	2	0	0	1	0	1	0	1	1	2	1	0	1	0	0	0	0	0	0	1	1	1	1
LG1_4486826	T/C	0.4863	1	1	1	2	2	1	0	1	2	0	2	1	0	1	1	0	0	2	0	1	1	1	1	2	0	2	2	0	1	1	2	0	1	0	0	2	0	2	2	1	2	2	1	0	0	1	1
LG1_4486921	G/A	0.1027	1	0	0	0	0	2	0	0	0	0	0	0	0	0	0	0	0	0	0	0	0	1	0	0	0	0	0	0	0	0	0	1	0	0	0	0	0	0	0	0	0	0	1	0	0	0	0
LG1_4503829	T/C	0.3699	1	1	1	1	2	1	0	1	2	0	2	1	0	2	0	0	0	2	0	0	1	1	1	2	0	2	2	0	0	0	2	0	1	0	0	1	0	1	2	1	1	2	1	0	0	1	1
LG1_4503848	T/G	0.1096	0	0	0	1	0	0	0	0	0	0	0	1	2	0	0	1	1	0	0	0	0	0	0	0	0	0	0	1	0	0	0	0	0	0	0	0	2	0	0	0	0	0	0	0	1	0	0
LG1_4504284	G/A	0.2329	1	0	0	0	0	1	0	0	0	0	0	0	0	0	0	0	0	0	2	1	0	1	0	0	0	0	0	0	0	0	0	1	0	0	0	2	0	1	0	2	0	0	1	1	0	0	0
LG1_4504313	A/G	0.3562	1	1	1	1	2	1	0	2	2	0	2	1	0	1	0	0	0	2	0	0	1	1	1	2	0	2	2	0	0	1	2	0	1	0	0	0	0	1	2	0	0	2	1	0	0	1	1
LG1_4504332	A/T	0.4041	0	1	0	1	0	0	2	0	0	2	0	1	2	1	2	2	2	0	0	1	1	0	1	0	2	0	0	2	2	1	0	1	1	2	2	0	2	0	0	0	1	0	0	2	2	1	1
LG1_4505757	T/G	0.06164	0	0	0	0	0	0	0	0	0	0	0	0	0	0	2	0	0	0	0	0	0	0	0	0	0	0	0	0	1	0	0	0	0	0	0	0	0	1	0	0	0	0	0	1	0	0	0
LG1_4505767	T/G	0.3767	0	1	1	1	0	0	2	0	0	2	0	1	2	1	0	2	2	0	0	1	1	0	1	0	2	0	0	2	1	1	0	1	1	2	2	0	2	0	0	0	0	0	0	1	2	1	1
LG1_4510610	T/C	0.4178	0	1	1	1	2	1	0	1	2	0	2	0	0	1	1	0	0	2	0	1	1	1	1	2	0	2	2	0	1	1	2	0	1	0	0	0	0	2	2	1	2	2	1	1	0	1	1
LG1_4526603	A/T	0.1507	0	0	1	0	1	1	0	0	1	0	1	0	0	0	0	0	0	1	0	0	1	0	0	0	0	2	1	0	0	0	1	0	0	0	0	0	0	1	1	0	0	1	0	0	0	0	0
LG1_4526920	G/C	0.3562	1	1	1	1	2	0	2	1	1	0	1	1	0	1	0	1	0	1	0	0	0	0	0	0	0	1	1	1	0	1	1	0	0	1	0	2	1	0	1	1	0	1	1	0	0	0	0
LG1_4530292	A/G	0.4932	1	1	1	1	0	1	2	1	0	2	0	0	2	1	1	2	2	0	2	1	1	1	1	0	2	0	0	2	1	1	0	2	1	2	2	1	2	0	0	1	1	0	1	1	2	1	1
LG1_4530331	A/T	0.4863	1	1	1	1	2	1	0	1	2	0	2	2	0	1	1	0	0	2	0	1	1	1	1	2	0	2	2	0	1	1	2	0	1	0	0	1	0	2	2	1	1	2	1	1	0	1	1
LG1_4530416	T/C	0.4863	1	1	1	1	2	1	0	1	2	0	2	2	0	2	2	0	0	2	0	1	1	1	1	2	0	2	2	0	0	1	2	0	1	0	0	1	0	2	2	1	1	2	1	1	0	1	1
LG1_4531113	A/G	0.4863	1	1	1	1	0	1	1	1	0	1	0	1	2	1	1	2	2	0	2	1	1	1	1	0	2	0	0	1	1	0	0	2	1	2	2	2	2	0	0	2	0	0	0	2	2	1	1
LG1_4534999	A/T	0.4315	1	1	0	1	2	1	0	2	2	0	2	1	0	1	1	0	0	2	0	0	1	1	1	2	0	2	2	0	1	0	2	0	1	0	0	1	0	2	1	0	1	2	1	1	0	1	1
LG1_4535099	C/T	0.4795	1	2	2	1	2	1	0	1	2	0	2	1	0	1	1	0	0	2	0	0	1	2	1	2	0	2	2	0	1	2	2	0	1	0	0	1	0	2	0	1	1	2	1	1	0	1	1
LG1_4562667	G/A	0.1781	1	0	0	1	0	1	0	0	0	0	0	1	2	0	0	1	0	0	0	0	0	0	0	0	0	0	0	1	0	0	0	1	0	0	1	1	0	0	0	0	0	0	1	0	1	0	0
LG1_4574802	A/G	0.3082	0	1	1	0	0	0	2	2	0	2	0	0	1	1	1	1	1	0	0	1	0	0	2	0	2	0	0	1	1	0	0	1	1	2	1	0	2	0	0	0	0	0	0	1	1	1	1
LG1_4577364	C/G	0.3836	0	1	1	1	2	1	0	1	2	0	2	1	0	1	0	0	0	2	0	0	1	1	1	2	0	2	2	0	0	2	2	0	1	0	0	1	0	1	1	1	2	2	1	0	0	1	1
LG1_4583199	A/T	0.07534	0	0	0	0	0	0	0	0	0	0	0	0	0	0	1	0	0	0	0	0	0	0	0	0	0	0	0	0	2	0	0	0	0	0	0	0	0	1	0	0	0	0	0	1	0	0	0
LG1_4584078	G/T	0.06849	0	0	0	0	0	0	1	0	0	0	0	0	0	0	0	0	0	0	0	0	0	0	0	0	0	0	0	0	0	0	0	0	0	0	0	0	0	0	1	0	0	1	0	0	0	0	0
LG1_4584111	G/C	0.1096	0	1	0	0	0	0	0	0	0	0	0	0	0	0	0	0	0	0	0	0	0	0	0	0	0	0	0	0	0	0	0	0	0	0	0	0	0	0	0	0	0	1	0	0	0	0	0
LG1_4585812	C/T	0.2329	1	0	0	1	0	1	1	0	0	1	0	1	1	0	0	1	1	0	0	0	0	1	0	0	0	0	0	2	0	1	0	1	0	0	1	1	1	0	0	0	0	0	1	0	0	0	0
LG1_4585845	G/A	0.07534	0	0	0	0	0	0	0	0	0	0	0	0	0	0	1	0	0	0	2	1	0	0	0	0	0	0	0	0	1	0	0	0	0	0	0	0	0	0	1	1	0	0	0	1	0	0	0
LG1_4606517	T/A	0.1918	1	0	0	2	0	0	0	0	0	0	0	1	1	0	0	1	0	0	0	0	0	2	0	0	0	0	0	1	0	0	0	0	0	0	0	1	1	0	0	0	0	0	1	0	1	0	0
LG1_4606600	G/A	0.4452	0	2	1	1	0	0	2	1	0	0	0	1	2	1	1	2	2	0	0	2	1	2	0	0	2	0	0	2	0	2	0	2	1	2	2	1	2	0	1	0	1	0	1	0	2	1	1
LG1_4613489	G/A	0.4863	1	2	1	1	2	1	1	1	2	1	2	1	0	1	0	0	0	2	2	1	1	2	1	2	0	2	2	1	0	2	2	0	1	0	0	1	0	1	2	2	2	2	1	0	0	1	1
LG1_4622154	A/T	0.3562	0	1	1	0	0	1	0	2	0	1	0	0	2	0	0	2	2	0	0	0	1	1	0	0	2	0	0	2	0	0	0	2	0	2	2	1	2	0	0	0	1	0	1	0	2	1	1
LG1_4622215	C/T	0.3288	1	1	0	0	0	0	0	1	0	0	0	1	2	1	0	2	2	0	0	1	1	0	0	0	2	0	0	1	0	0	0	2	1	2	2	1	2	0	0	0	0	0	1	0	2	1	1
LG1_4626415	T/G	0.1712	1	0	0	1	0	1	0	0	0	0	0	1	1	0	0	0	1	0	0	0	0	0	0	0	0	0	0	0	0	0	0	1	0	0	1	1	2	0	0	0	0	0	0	0	1	0	0
LG1_4626791	G/A	0.3288	0	1	1	1	0	0	2	0	0	0	0	0	2	1	1	2	1	0	0	2	0	1	0	0	2	0	0	1	0	0	0	2	1	2	2	1	2	0	0	0	1	0	1	0	2	0	1
LG1_4626825	C/G	0.4178	1	1	0	1	0	1	2	0	0	0	0	0	2	1	1	2	2	0	0	2	0	1	0	0	2	0	0	1	0	0	0	2	1	2	2	1	2	0	0	0	2	0	1	1	2	0	1
LG1_4626873	T/C	0.08904	0	0	0	0	0	0	0	0	0	1	0	0	0	0	0	0	0	0	0	0	0	0	0	0	0	0	0	0	1	0	0	0	0	0	0	0	0	0	0	0	0	0	0	0	0	0	0
LG1_4646896	C/T	0.1164	0	0	0	0	0	0	0	0	0	1	0	0	0	0	0	0	0	0	0	0	0	0	1	0	0	0	0	0	1	0	0	0	0	0	0	0	0	0	0	0	0	0	0	1	0	0	0
LG1_4647076	T/G	0.3425	1	1	1	1	0	1	1	1	0	0	0	0	2	2	1	2	2	0	0	1	2	1	0	0	2	0	0	0	0	0	0	2	0	2	2	1	1	0	0	0	1	0	0	0	2	1	1
LG1_4647433	T/G	0.4726	0	1	1	2	2	1	0	2	2	0	2	1	0	1	1	0	0	2	2	1	0	2	1	2	0	2	2	0	0	1	2	0	0	0	0	1	0	2	2	2	2	2	1	1	0	1	2
LG1_4652836	T/A	0.2534	0	0	1	1	2	0	0	0	1	0	1	0	0	0	0	0	0	2	0	0	0	1	1	1	0	1	2	0	1	1	2	0	0	0	0	1	0	2	1	0	0	2	0	1	0	0	0
LG1_4652860	C/G	0.07534	0	0	0	1	0	0	0	0	0	0	0	1	0	1	0	0	0	0	1	0	0	0	0	0	0	0	0	0	0	0	0	0	1	0	0	0	0	0	0	0	0	0	0	0	0	0	0
LG1_4652878	A/T	0.3699	1	1	0	1	2	1	0	0	2	0	2	0	0	1	0	0	0	2	2	1	0	1	1	2	0	2	1	0	1	1	2	0	0	0	0	0	0	2	2	2	0	2	0	1	0	0	1
LG1_4696291	A/G	0.2397	1	1	1	0	0	1	0	0	0	1	0	1	1	1	0	1	1	1	0	0	1	0	0	1	1	0	1	1	1	1	1	0	1	1	1	1	0	0	1	0	0	0	0	1	1	0	1
LG1_4696306	T/G	0.2123	1	0	1	0	0	0	0	0	0	1	0	1	1	1	0	1	1	1	0	0	1	0	0	1	1	0	1	1	1	1	1	0	1	0	1	1	0	0	0	0	0	0	0	1	1	0	1
LG1_4698494	G/T	0.3014	1	0	0	2	1	2	0	0	2	0	1	2	1	0	0	0	1	0	0	0	0	0	0	2	0	2	0	0	0	0	2	1	0	0	1	0	1	0	0	0	0	0	2	0	1	1	1
LG1_4718277	G/A	0.09589	0	0	0	0	0	0	1	0	0	1	0	0	0	0	0	2	1	0	0	0	0	0	0	0	1	0	0	1	0	0	0	0	1	0	1	0	1	0	0	0	0	0	0	0	1	0	0
LG1_4772212	C/T	0.4452	1	0	0	2	1	2	0	0	1	2	1	2	1	0	0	1	1	0	0	0	0	1	1	2	0	1	0	1	2	0	2	1	0	0	1	1	1	0	0	0	0	0	2	2	1	1	1
LG1_4784605	C/T	0.1233	0	0	0	1	0	0	0	0	0	0	0	1	1	1	0	0	1	1	0	1	0	1	0	0	0	0	0	0	0	1	0	0	1	0	1	0	1	0	1	1	0	0	0	0	0	0	1
LG1_4791390	T/A	0.3219	1	1	1	1	1	1	0	0	1	1	0	1	1	1	1	1	1	1	1	1	1	0	1	1	0	0	1	0	1	0	0	1	1	1	1	1	0	0	0	1	1	0	1	1	1	1	1
LG1_4791405	G/A	0.1301	0	0	0	1	0	1	0	0	0	0	0	1	0	0	0	0	0	0	0	0	0	1	0	1	0	0	0	0	0	0	1	0	0	0	0	0	0	0	0	0	0	0	1	0	0	0	0
LG1_4791438	C/T	0.4795	1	1	1	1	1	1	1	1	1	1	1	1	0	1	1	1	1	0	1	1	1	1	1	1	1	0	1	1	1	1	1	1	1	1	1	1	1	1	1	1	1	1	1	1	1	1	1
LG1_4791450	T/A	0.4589	1	1	1	1	1	1	0	1	1	1	1	1	1	1	1	1	1	0	1	1	1	1	1	1	1	1	1	1	1	1	1	1	1	1	1	1	1	1	1	1	1	1	1	1	1	1	1
LG1_4791471	C/G	0.3151	1	1	1	1	1	0	0	1	1	0	1	0	0	0	1	0	1	0	1	1	1	0	1	0	1	0	1	1	1	1	1	1	0	1	1	0	1	1	1	1	1	0	1	1	1	1	1
LG1_4793726	C/T	0.1918	0	0	0	2	1	1	0	0	0	0	0	1	1	0	0	0	0	0	0	0	0	0	0	1	0	0	0	0	0	0	2	1	0	0	1	0	0	0	0	0	0	0	1	0	0	0	0
LG1_4793746	A/G	0.3219	1	1	1	0	1	0	1	0	1	1	1	1	0	0	0	1	0	1	1	0	1	1	1	1	1	1	1	1	1	1	0	0	0	1	0	1	1	1	1	1	0	0	0	1	1	0	1
LG1_4837631	T/C	0.4384	1	0	0	2	1	2	0	0	1	1	1	2	1	0	0	1	1	0	0	0	0	1	1	2	0	1	0	1	1	0	2	1	0	0	1	1	0	0	0	1	0	0	2	1	1	2	0
LG1_4847044	T/C	0.137	0	0	0	0	0	0	2	0	0	1	0	0	1	0	1	1	1	0	0	1	0	0	0	0	1	0	0	1	0	1	0	0	1	0	1	0	1	0	0	0	0	0	0	0	2	0	0
LG1_4847125	G/T	0.3836	1	2	2	0	1	0	0	2	1	0	1	0	0	2	0	0	0	2	0	1	2	2	0	0	1	2	2	0	1	2	0	2	1	2	0	1	0	2	2	2	1	2	0	0	0	1	1
LG1_4847341	T/C	0.1438	0	0	0	0	0	0	2	0	0	2	0	0	1	0	1	2	1	0	0	1	0	0	0	0	1	0	0	1	0	1	0	0	1	0	1	0	1	0	0	0	0	0	0	0	1	0	0
LG1_4857588	A/T	0.4384	1	0	0	2	1	2	0	0	1	0	0	2	2	0	0	1	1	0	0	0	0	1	2	2	0	1	0	2	1	0	2	1	0	0	1	1	0	0	0	1	0	0	2	1	0	1	1
LG1_4858203	G/A	0.1301	0	0	0	0	0	0	2	0	0	0	0	0	0	0	1	1	1	0	0	1	0	0	0	0	1	0	0	1	0	0	0	0	2	0	1	0	2	0	0	0	0	0	0	0	1	0	0
LG1_4858240	G/A	0.4452	1	0	0	2	1	2	0	0	1	2	1	2	1	0	0	0	1	0	0	0	0	1	1	2	0	1	0	1	1	0	2	1	0	0	1	1	0	0	0	2	0	0	2	1	1	1	1
LG1_4863235	T/C	0.1301	0	0	0	0	0	0	2	0	0	1	0	0	0	0	1	0	1	0	0	1	0	0	0	0	1	0	0	1	0	1	0	0	1	0	1	0	2	0	0	0	0	0	0	0	2	0	0
LG1_4876325	T/G	0.08219	0	0	0	0	0	0	0	0	0	0	0	0	0	0	0	0	0	0	2	0	0	0	0	0	0	0	0	0	1	1	0	0	0	0	0	0	0	1	0	1	0	0	0	1	0	0	0
LG1_4881394	C/T	0.1918	0	2	1	0	0	0	0	2	1	0	0	0	0	2	0	0	0	2	1	0	1	1	0	0	0	0	1	0	0	1	0	0	0	1	0	0	0	2	0	1	1	2	0	0	0	0	0
LG1_4881488	C/T	0.06849	0	0	0	1	0	1	0	0	0	0	0	1	0	0	0	0	0	0	0	0	0	0	0	1	0	0	0	0	0	0	1	0	0	0	0	0	0	0	0	0	0	0	1	0	0	0	0
LG1_4881779	T/C	0.08219	0	1	1	0	0	0	0	0	0	0	0	0	1	0	1	0	0	1	0	0	0	0	0	0	0	0	0	1	0	1	0	0	0	1	0	0	0	0	0	0	1	1	0	0	0	0	0
LG1_4881812	A/G	0.1233	0	0	1	0	0	0	0	1	0	1	0	0	0	1	0	0	0	0	1	0	1	0	1	0	0	0	1	0	0	1	0	0	0	1	0	0	0	2	0	0	0	0	0	1	0	0	0
LG1_4882184	C/A	0.3014	1	1	2	0	0	0	1	2	0	1	0	0	0	2	1	1	1	1	0	0	2	0	1	0	1	1	2	0	1	1	0	0	1	2	0	1	1	2	1	0	1	1	0	1	0	0	0
LG1_4882208	T/C	0.226	1	0	0	1	0	1	0	0	1	1	1	1	0	0	0	1	1	0	1	0	0	0	0	1	0	1	0	1	0	0	2	1	0	0	1	0	0	0	0	1	0	0	2	0	0	1	1
LG1_4896086	A/G	0.4178	1	1	1	1	1	1	1	1	1	1	1	2	1	1	1	1	1	0	0	1	1	1	0	1	1	0	0	1	1	1	1	1	0	1	1	1	0	1	1	0	1	1	1	1	1	0	1
LG1_4896108	C/G	0.09589	0	0	0	0	0	0	1	0	0	0	0	0	0	1	0	0	0	1	0	0	0	0	1	0	1	0	1	0	0	0	0	0	1	1	0	0	0	1	1	0	0	0	0	0	0	0	0
LG1_4896199	C/A	0.09589	0	1	1	0	0	0	0	0	0	0	0	0	1	0	1	0	0	0	0	0	0	0	1	0	0	1	0	0	1	0	0	0	0	0	0	0	1	1	0	0	0	0	0	1	0	0	0
LG1_4896212	G/A	0.3836	1	1	1	1	1	1	1	1	1	1	1	2	0	1	0	1	1	0	0	0	1	1	0	1	1	0	1	1	0	1	1	0	1	0	1	1	1	0	1	1	1	1	1	0	1	1	0
LG1_4896241	T/C	0.07534	0	0	1	0	0	0	0	0	0	0	0	0	0	0	1	0	0	0	0	0	0	0	0	0	0	1	0	0	1	0	0	1	0	0	0	0	1	1	0	0	0	0	0	0	0	0	0
LG1_4896264	C/T	0.4452	1	1	0	1	1	1	1	1	1	1	1	2	0	1	1	1	1	0	0	1	1	1	0	1	1	1	1	1	1	1	1	1	1	0	1	1	1	0	1	1	1	1	1	1	1	1	1
LG1_4896277	A/C	0.1027	1	1	0	0	0	0	1	0	0	0	0	0	1	0	0	0	0	1	1	1	0	0	1	0	0	0	0	0	0	0	0	0	0	1	0	0	0	0	0	0	0	0	0	1	0	0	0
LG1_4896309	C/T	0.1027	0	1	1	0	0	0	0	1	0	0	0	0	0	1	0	0	0	1	0	1	1	0	0	0	0	1	1	0	0	0	0	0	0	1	0	0	0	1	0	0	1	1	0	0	0	0	0
LG1_4896397	A/T	0.06164	0	0	0	1	0	2	0	0	0	0	0	1	0	0	0	0	1	0	0	0	0	0	0	1	0	0	0	0	0	0	0	0	0	0	0	0	0	0	0	0	0	0	0	0	0	0	0
LG1_4896413	G/A	0.5	1	0	1	2	1	2	1	0	1	0	1	2	0	1	1	1	2	1	1	1	1	2	1	2	0	1	0	1	0	1	2	1	1	0	1	1	0	1	0	1	0	0	2	1	2	1	1
LG1_4896451	G/A	0.5	1	1	1	1	1	0	1	1	1	1	1	1	2	1	1	1	1	1	1	1	1	1	1	1	1	2	1	1	1	0	1	1	1	2	2	1	1	1	1	1	2	1	1	0	0	1	1
LG1_4896512	G/A	0.1507	0	0	0	1	0	1	1	0	0	0	0	0	0	1	1	0	0	1	0	0	0	0	1	1	1	0	0	0	0	0	0	1	0	0	0	0	0	0	0	0	1	0	0	0	0	1	0
LG1_4896531	A/G	0.1644	1	0	1	1	1	0	0	0	0	1	0	0	1	1	1	0	0	0	1	0	0	0	0	0	1	0	0	0	0	0	1	0	0	0	1	0	1	0	0	1	0	0	1	0	0	0	0
LG1_4896654	G/A	0.05479	0	1	1	0	0	0	0	0	0	0	0	0	0	1	0	0	0	1	0	0	1	0	0	0	0	0	0	0	0	0	0	0	0	0	0	0	0	0	0	0	0	1	0	0	0	0	0
LG1_4896709	C/G	0.1507	0	1	1	0	0	0	0	1	0	0	0	0	0	1	1	0	0	1	0	1	1	1	1	0	1	0	1	0	0	0	0	0	1	1	0	0	0	1	1	0	1	1	0	0	0	0	0
LG1_4896762	A/G	0.3151	1	1	1	1	1	0	0	1	1	1	1	1	1	1	0	0	0	1	1	0	1	1	0	0	0	1	1	1	1	0	1	1	0	1	1	1	0	0	1	1	0	1	1	1	0	1	1
LG1_4896776	T/C	0.1096	0	1	1	0	1	0	0	1	0	0	0	0	0	1	0	0	0	1	0	0	2	0	0	0	0	0	1	0	0	0	0	0	0	1	0	0	0	1	1	0	1	1	0	0	0	0	0
LG1_4897494	T/C	0.1233	0	1	1	0	0	0	0	0	0	0	0	0	0	0	0	0	0	1	1	0	1	0	0	0	1	0	1	0	0	0	0	0	1	0	0	0	0	1	1	0	1	1	0	0	0	0	0
LG1_4897510	A/G	0.09589	0	1	0	0	0	0	0	0	0	0	0	0	0	0	0	0	0	1	0	0	1	0	0	0	1	0	1	0	0	0	0	0	1	0	0	0	0	1	1	0	1	1	0	0	0	0	0
LG1_4897534	G/A	0.1438	0	1	1	0	0	0	0	0	0	0	0	0	0	1	0	0	0	1	1	0	1	0	0	0	1	0	1	1	0	1	0	0	1	0	0	0	0	1	1	0	0	1	0	0	0	0	0
LG1_4897568	G/A	0.1644	0	1	1	0	0	0	0	1	0	1	0	0	0	1	0	0	0	1	1	0	1	0	1	0	1	0	1	1	0	1	0	0	0	0	0	0	0	1	1	0	0	1	0	0	0	0	0
LG1_4897602	G/A	0.08904	1	0	0	1	0	1	0	0	0	0	0	0	0	0	0	1	0	0	0	0	0	0	0	0	0	0	0	0	0	0	0	0	0	0	1	0	0	0	0	1	0	0	1	0	0	0	0
LG1_4897751	T/A	0.1712	0	0	0	1	1	0	0	1	0	1	1	0	0	1	0	0	1	1	0	0	1	0	1	0	1	0	1	0	0	0	0	0	1	1	0	0	1	0	0	0	1	0	0	0	0	0	0
LG1_4897772	C/T	0.1164	0	0	0	0	1	0	0	0	0	0	0	0	0	1	0	1	0	0	0	0	1	0	1	0	1	0	1	0	0	0	0	0	1	1	0	0	0	0	0	0	0	0	0	0	0	1	0
LG1_4897873	A/G	0.05479	0	1	1	0	0	0	0	0	0	0	0	0	0	0	0	0	0	1	0	0	1	0	0	0	0	0	0	0	0	0	0	0	0	0	0	0	0	0	0	0	0	1	0	0	0	1	0
LG1_4897916	G/A	0.4521	0	0	0	1	1	0	2	1	0	1	1	1	1	1	1	2	1	0	2	2	0	1	0	1	1	0	0	1	1	0	1	1	1	0	1	1	1	0	1	1	1	0	1	1	1	0	0
LG1_4897961	G/T	0.06849	0	1	1	0	0	0	0	1	0	0	0	0	0	0	0	0	0	1	0	0	0	0	0	0	0	0	1	0	0	0	0	0	0	1	0	0	0	1	0	0	0	0	0	0	0	0	0
LG1_4898021	C/T	0.09589	0	0	0	1	0	0	0	0	0	0	0	1	1	0	0	0	1	0	1	0	0	0	0	1	0	0	0	0	0	0	0	0	0	0	1	0	0	0	0	0	0	0	0	0	1	0	0
LG1_4898065	T/C	0.05479	0	0	0	0	0	1	0	0	0	0	0	1	0	0	0	0	0	0	0	0	0	0	0	1	0	1	0	0	0	0	1	0	0	0	0	0	0	0	0	0	0	0	0	0	0	0	0
LG1_4898077	A/G	0.06849	0	0	0	1	0	0	0	0	0	0	0	1	1	0	0	0	1	0	0	0	0	0	0	1	0	0	0	0	0	0	0	0	0	0	0	0	0	0	0	0	0	0	1	0	1	0	0
LG1_4898190	T/C	0.08904	0	0	1	0	0	0	1	1	0	0	0	0	0	0	0	0	0	0	0	0	0	0	0	0	0	0	1	0	0	0	0	0	0	0	0	0	1	0	1	0	0	1	0	0	0	0	0
LG1_4898225	A/C	0.08219	0	1	1	0	0	0	0	1	0	0	0	0	0	1	0	0	0	1	0	0	1	0	0	0	0	0	0	0	0	0	0	0	0	1	0	0	0	1	1	0	0	1	0	0	0	0	0
LG1_4898380	T/C	0.4041	0	0	0	2	1	2	1	0	1	1	1	2	1	0	0	1	1	0	2	1	0	1	0	2	0	1	0	1	0	1	2	1	0	0	1	1	0	0	0	1	0	0	2	0	1	1	1
LG1_4898419	G/T	0.1849	0	0	0	0	0	0	1	0	0	1	0	0	1	0	1	1	0	0	2	0	0	0	0	1	0	0	0	1	1	1	1	0	0	0	0	1	0	0	0	1	0	0	0	1	0	0	0
LG1_4898437	G/C	0.1507	0	0	0	0	0	0	1	0	0	1	0	0	1	0	0	1	0	0	2	0	0	0	0	0	0	0	0	0	1	1	0	0	0	0	0	0	0	0	0	1	0	0	0	1	0	0	0
LG1_4898448	G/A	0.08219	0	1	1	0	0	0	0	2	0	0	0	0	0	1	0	0	0	1	0	0	1	0	0	0	0	0	1	0	0	0	0	0	0	1	0	1	0	0	0	0	0	0	0	0	0	0	0
LG1_4898489	A/G	0.2466	0	0	0	1	0	1	1	0	0	1	0	0	1	0	1	2	1	0	2	0	0	0	0	0	0	0	0	1	1	0	0	0	0	0	1	1	0	0	0	1	0	0	0	1	1	0	0
LG1_4898564	C/A	0.09589	0	1	1	0	0	0	0	1	0	0	0	0	0	1	0	0	0	1	0	0	1	0	0	0	0	0	1	0	0	0	0	0	0	2	0	0	0	0	1	0	1	1	0	0	0	0	0
LG1_4898604	G/A	0.2055	0	0	0	0	0	1	1	0	0	1	0	0	1	0	0	1	1	0	1	1	0	0	0	0	0	0	0	1	0	1	1	0	0	0	1	0	0	0	0	0	0	0	1	1	1	0	0
LG1_4899026	T/A	0.1027	0	1	0	0	0	0	0	1	0	0	0	0	0	1	0	0	0	1	0	0	1	0	0	0	0	0	1	0	0	0	0	0	0	1	0	0	0	1	0	0	1	1	0	0	0	0	0
LG1_4899082	T/A	0.07534	0	1	1	0	0	0	0	0	0	0	0	0	0	1	0	0	0	0	1	0	1	0	0	0	0	0	0	1	0	0	0	0	0	1	0	0	0	0	1	0	0	1	0	0	0	0	0
LG1_4899102	C/T	0.1027	0	1	1	0	0	0	0	1	0	0	0	0	0	1	0	0	0	1	0	0	1	0	0	0	0	0	1	0	0	1	0	0	0	1	0	0	0	1	0	0	0	1	0	0	0	0	0
LG1_4899119	A/G	0.1027	0	1	1	0	0	0	0	1	0	0	0	0	0	1	0	0	0	1	0	0	1	0	0	0	0	0	1	0	0	1	0	0	0	1	0	0	0	1	0	0	0	1	0	0	0	0	0
LG1_4899384	A/C	0.274	1	1	1	0	1	0	0	1	1	1	1	0	1	1	0	1	0	1	1	0	1	1	1	0	1	1	2	1	0	1	0	1	0	0	1	0	0	1	1	0	1	1	1	0	0	1	1
LG1_4899652	A/G	0.1986	1	0	0	1	0	0	0	0	1	1	0	1	1	0	0	1	1	0	0	0	0	0	0	1	0	0	0	0	0	1	1	0	0	0	1	1	1	0	0	0	0	0	1	0	1	0	0
LG1_4899688	G/A	0.08219	1	1	1	0	1	1	0	0	0	0	0	0	0	0	0	0	0	1	0	0	0	0	1	0	0	0	1	0	0	0	0	0	0	0	0	0	0	0	0	0	0	0	0	0	0	0	0
LG1_4899796	G/A	0.08219	0	0	0	0	0	0	0	0	0	0	0	0	0	1	0	0	0	1	1	1	0	1	0	0	1	0	0	0	0	0	0	0	0	1	0	0	0	1	0	0	0	1	0	1	0	0	1
LG1_4899815	A/G	0.1027	0	0	0	0	0	0	0	0	0	0	0	0	0	0	0	0	0	0	1	1	0	1	0	0	1	0	0	1	0	0	0	0	0	1	0	0	0	1	0	0	1	1	0	1	0	0	1
LG1_4899963	G/A	0.4863	1	1	1	1	2	1	1	1	1	1	1	1	1	1	1	1	1	2	0	1	1	1	1	1	1	1	1	0	1	0	1	1	1	1	1	2	1	1	1	2	1	1	1	1	1	1	1
LG1_4900045	C/G	0.4863	1	1	1	1	1	1	1	1	1	1	1	1	1	1	1	1	1	1	1	1	1	1	1	1	1	1	0	1	1	1	1	1	1	0	1	0	1	1	1	1	1	0	1	1	1	1	1
LG1_4900149	T/C	0.3836	1	0	0	1	0	1	1	0	1	0	0	1	1	0	1	1	1	0	1	2	1	1	1	1	1	1	0	0	1	0	1	1	1	1	1	1	1	1	1	1	0	0	1	1	1	1	1
LG1_4900169	C/G	0.1164	0	1	1	0	0	0	1	1	0	0	0	0	0	1	0	0	0	1	0	1	1	0	0	0	1	0	0	0	0	0	0	0	0	1	0	0	0	1	0	0	1	1	0	0	0	0	0
LG1_4904270	G/A	0.4658	2	1	0	2	2	2	1	0	1	0	1	2	1	1	1	1	2	1	1	1	1	1	1	1	0	1	0	1	1	0	2	1	0	0	2	2	0	1	1	2	0	1	2	1	1	1	1
LG1_4904308	A/G	0.3151	1	1	1	1	1	1	1	1	1	0	1	0	0	1	1	0	1	0	0	1	1	1	1	0	0	0	1	1	1	0	1	1	0	0	0	1	0	1	1	1	1	1	1	1	0	0	0
LG1_4904415	T/G	0.09589	0	1	1	0	0	0	0	2	0	0	0	0	0	1	0	0	0	2	0	0	1	0	0	0	0	0	0	0	0	1	0	0	0	1	0	0	0	1	0	0	0	0	0	0	0	0	0
LG1_4904425	G/T	0.1849	0	0	1	0	0	0	1	0	0	0	0	0	0	1	1	0	0	0	0	1	1	0	1	0	1	0	1	0	1	0	0	0	1	1	0	0	2	1	1	0	1	1	0	1	0	0	0
LG1_4904446	G/A	0.2192	0	0	1	0	0	0	1	0	0	0	1	0	0	1	1	0	0	0	0	1	1	0	1	0	1	0	1	0	1	0	0	0	1	0	0	0	2	1	1	1	2	2	0	1	0	0	0
LG1_4904459	G/A	0.06849	0	0	0	1	0	1	0	0	0	1	0	1	0	0	0	0	0	0	1	0	0	0	0	0	0	0	0	0	0	0	1	0	0	0	0	0	0	0	0	0	0	0	1	0	0	0	0
LG1_4904471	A/G	0.3973	0	1	1	1	1	1	1	0	1	2	1	1	1	0	0	1	0	0	1	1	1	0	1	0	1	1	1	1	1	0	1	1	1	0	1	1	1	1	0	1	1	1	0	0	1	1	1
LG1_4904489	C/T	0.05479	0	0	0	1	0	0	0	0	0	1	0	1	0	0	0	0	0	0	1	0	0	0	0	0	0	0	0	0	0	0	1	0	0	0	0	0	0	0	0	0	0	0	0	0	0	0	0
LG1_4904499	A/G	0.411	1	1	0	1	1	0	1	0	1	2	1	1	1	0	0	1	1	1	1	1	1	0	1	1	1	1	1	1	1	0	1	1	1	0	1	1	1	1	0	1	1	1	0	1	1	1	1
LG1_4904519	A/G	0.08904	1	0	0	1	0	2	0	0	0	0	0	1	0	0	0	0	0	0	0	0	0	0	0	1	0	0	0	0	0	0	1	0	0	0	0	0	0	0	0	0	0	0	2	0	0	0	0
LG1_4904572	G/T	0.4521	1	1	1	1	1	0	1	0	1	1	1	1	1	1	1	1	0	1	2	1	1	1	1	1	1	1	1	1	1	1	0	1	0	1	1	1	1	1	1	1	2	1	0	1	1	1	1
LG1_4904594	T/C	0.411	1	1	1	1	1	0	1	0	1	1	1	1	0	0	0	0	0	1	2	1	1	1	1	1	1	1	1	1	1	0	0	1	1	1	1	0	1	1	1	1	2	1	0	1	1	1	1
LG1_4904606	T/C	0.3836	0	1	1	1	1	0	1	0	1	0	0	1	1	1	0	0	0	1	1	1	1	1	1	0	1	1	1	1	1	0	0	1	1	1	1	1	1	1	1	2	2	1	0	0	0	1	1
LG1_4904658	A/G	0.3767	0	1	1	1	1	0	0	1	1	1	1	1	0	1	1	1	1	1	1	1	1	1	1	0	1	1	1	1	1	0	0	1	0	1	1	0	0	1	0	0	1	1	0	1	1	1	1
LG1_4904676	A/T	0.4178	1	1	1	1	1	1	1	1	1	1	1	1	0	1	1	1	1	1	2	1	1	1	1	1	1	1	1	1	1	1	1	1	1	1	1	0	0	1	0	0	1	1	0	1	1	1	1
LG1_4904730	T/G	0.2397	0	1	1	0	0	0	1	1	0	0	0	0	0	1	1	0	0	1	0	1	1	1	1	0	1	1	2	0	1	0	0	1	1	1	0	0	0	1	1	0	1	1	0	1	0	0	0
LG1_4904777	G/A	0.4795	1	1	1	1	0	1	1	1	1	1	1	1	1	1	1	0	1	1	1	1	1	1	1	1	1	1	1	1	1	1	1	1	1	1	1	1	0	1	1	1	1	1	1	1	1	1	1
LG1_4904788	G/T	0.226	0	1	1	0	0	0	1	1	0	0	0	0	0	1	1	0	0	1	0	1	1	0	1	0	1	0	1	1	1	0	0	0	1	1	0	0	0	1	1	0	1	1	0	1	0	0	0
LG1_4904811	A/G	0.137	0	1	1	0	0	0	0	1	0	0	0	0	0	1	0	0	0	1	0	0	1	0	0	0	0	0	1	0	0	0	0	0	0	1	0	0	1	1	1	0	1	1	0	1	0	0	0
LG1_4904833	C/T	0.4932	1	1	1	1	1	2	1	1	1	1	1	1	1	1	1	0	1	1	1	1	1	1	1	1	1	1	1	1	1	1	1	1	1	1	1	1	0	1	1	1	1	1	1	1	1	1	1
LG1_4904882	C/T	0.06849	0	0	0	1	0	2	0	0	0	0	0	1	0	0	0	0	0	0	0	0	0	0	0	1	0	0	0	0	0	0	1	0	0	0	0	0	0	0	0	0	0	0	1	0	0	0	0
LG1_4904899	T/C	0.4932	1	1	1	1	1	0	1	1	1	1	1	1	1	1	1	1	1	1	1	1	1	1	1	1	1	1	1	1	1	1	1	1	1	1	1	1	1	1	1	1	1	1	1	1	1	1	1
LG1_4904931	A/T	0.4863	1	1	1	1	1	2	1	0	1	1	1	1	0	1	1	0	1	1	1	1	1	1	1	1	1	1	1	1	1	1	1	1	1	1	1	1	1	1	1	1	1	1	1	1	1	1	1
LG1_4904941	A/G	0.4726	0	1	1	1	1	1	1	0	1	1	1	1	1	1	1	0	1	1	1	1	1	1	1	1	1	1	1	1	1	1	1	1	1	1	1	1	1	1	1	1	1	1	1	1	1	1	1
LG1_4904952	G/A	0.4658	0	1	1	1	1	2	1	0	1	1	1	1	0	1	1	0	1	1	1	1	1	1	1	1	1	1	1	1	1	1	1	0	1	1	1	1	1	1	1	1	1	1	0	1	1	1	1
LG1_4904963	A/T	0.4726	0	1	1	1	1	1	1	0	1	1	1	1	0	1	1	0	1	1	1	1	1	1	1	1	1	1	1	1	1	1	1	1	1	1	1	1	1	1	1	1	1	1	1	1	1	1	1
LG1_4904999	A/G	0.1164	1	1	1	0	0	0	0	1	0	0	0	0	0	1	0	0	0	1	0	0	1	0	0	0	1	0	1	0	0	0	0	0	0	1	0	0	0	1	0	0	0	1	0	0	0	0	1
LG1_4905030	A/G	0.2055	0	0	0	1	0	1	1	0	0	1	0	1	1	0	0	2	1	0	1	0	0	0	0	1	0	0	0	0	0	0	1	0	0	0	1	0	0	0	0	0	0	0	1	0	1	0	0
LG1_4905079	C/A	0.4932	1	0	0	2	1	2	1	0	1	2	1	2	2	0	0	2	2	0	2	0	0	1	0	2	0	1	0	1	0	1	2	1	0	0	2	1	0	0	0	1	0	0	2	0	2	1	1
LG1_4905134	T/G	0.2534	1	1	1	0	0	0	1	0	0	0	0	0	0	1	1	0	0	2	0	1	1	0	1	0	1	0	1	1	1	0	0	0	1	1	0	0	2	1	1	1	1	1	0	1	0	0	0
LG1_4905227	T/C	0.1644	0	1	1	0	0	0	0	1	0	0	1	0	0	1	0	0	0	2	0	0	1	1	0	0	0	1	1	1	0	0	0	0	0	1	0	0	0	1	1	1	1	1	0	0	0	0	0
LG1_4905377	A/G	0.137	0	1	1	0	1	0	0	1	0	0	0	0	0	1	0	0	0	1	0	0	1	0	1	0	0	0	1	0	0	0	0	1	0	1	0	0	0	1	1	0	1	1	0	0	0	0	0
LG1_4905400	T/A	0.2534	1	0	0	2	0	2	0	0	1	0	1	2	0	0	0	1	0	0	2	0	0	1	0	2	0	0	0	0	0	1	2	1	0	0	1	1	0	0	0	0	0	0	2	0	1	1	0
LG1_4905473	C/T	0.1986	0	1	1	0	0	0	0	1	0	0	0	0	0	0	1	0	0	1	0	1	1	0	1	0	1	0	1	0	1	0	0	0	1	1	0	0	1	1	1	0	1	1	0	1	0	0	0
LG1_4905515	C/T	0.08904	0	1	1	0	0	0	0	2	0	0	0	0	0	0	0	0	0	1	0	0	1	1	0	0	0	1	0	0	0	0	0	0	1	1	0	0	0	0	0	0	1	1	0	0	0	0	0
LG1_4905590	C/A	0.09589	0	1	0	0	0	0	0	1	0	0	0	0	0	0	0	0	0	0	0	1	0	0	1	0	0	1	1	0	1	0	0	0	1	1	0	1	1	1	0	0	0	0	0	1	0	0	0
LG1_4907134	T/A	0.2123	0	0	0	0	0	0	2	0	0	1	0	0	1	0	1	1	1	0	0	1	0	0	1	0	1	0	0	0	2	0	0	0	0	0	0	0	1	0	0	0	0	0	0	1	1	0	0
LG1_4908909	C/T	0.3219	0	0	0	0	0	0	2	0	0	2	0	0	1	0	2	1	1	0	2	1	0	0	1	0	1	0	0	1	2	1	0	0	2	0	1	0	0	1	0	1	0	0	0	2	1	0	0
LG1_4908929	G/A	0.2808	1	2	2	0	1	0	0	2	1	0	1	0	0	2	0	0	0	2	0	0	2	0	1	0	1	0	2	0	0	2	0	1	0	2	0	1	0	1	1	0	1	2	0	0	0	1	0
LG1_4918281	G/A	0.363	0	0	0	2	1	2	0	0	1	0	1	2	1	0	0	1	1	0	0	0	0	1	0	2	0	1	0	1	0	0	2	1	0	0	1	1	2	0	0	1	1	0	2	0	1	1	1
LG1_4918293	T/C	0.363	1	2	2	0	1	0	0	2	1	0	1	0	0	2	0	0	0	2	0	0	2	2	1	0	2	1	2	1	0	1	0	1	1	2	0	1	2	1	1	0	1	2	0	0	0	1	1
LG1_4935078	G/A	0.1301	0	0	0	0	0	0	0	0	0	0	0	0	0	0	1	0	0	0	2	1	0	0	0	0	0	0	0	1	1	0	0	0	0	0	0	0	0	1	2	2	0	0	0	1	0	0	0
LG1_4935121	T/A	0.1233	0	0	0	0	0	0	0	0	0	0	0	0	0	0	1	0	0	0	2	1	0	0	0	0	0	0	0	1	1	0	0	0	0	0	0	0	0	2	1	1	0	0	0	1	0	0	0
LG1_4935287	T/A	0.2671	1	0	0	2	0	2	0	0	1	0	1	2	0	0	0	1	0	0	0	0	0	0	0	2	0	0	0	0	0	0	2	1	0	0	1	1	0	0	0	0	0	0	2	0	1	1	1
LG1_4970455	G/A	0.3425	0	0	0	0	0	0	2	0	0	2	0	0	1	0	2	1	1	0	2	2	0	0	1	0	0	0	0	1	2	1	0	0	1	0	2	0	2	1	1	0	0	0	0	2	1	0	0
LG1_4970528	A/T	0.3699	1	0	0	2	1	2	0	0	1	0	1	2	2	0	0	1	2	0	0	0	0	0	0	2	0	1	0	1	0	0	2	1	0	0	1	1	0	0	0	1	1	0	2	0	1	1	1
LG1_4970549	T/C	0.3356	1	0	0	2	1	2	0	0	1	0	0	2	2	0	0	1	1	0	0	0	0	0	0	2	0	1	0	0	0	0	2	1	0	0	1	2	0	0	0	1	1	0	2	0	1	1	1
LG1_4978480	T/C	0.05479	0	0	0	0	0	0	0	0	0	0	0	0	0	0	2	0	0	0	0	0	0	0	0	0	0	0	0	0	1	0	0	0	0	0	0	0	0	1	0	0	0	0	0	0	0	0	0
LG1_4984689	A/G	0.1507	0	0	0	0	0	0	0	0	0	0	0	0	0	0	1	0	0	0	2	1	0	0	0	0	0	0	0	2	1	1	0	0	0	0	0	0	2	1	1	1	0	0	0	0	0	0	0
LG1_4984732	T/C	0.3014	0	0	0	2	2	2	0	0	1	0	1	2	2	0	0	1	1	0	0	0	0	0	0	2	0	1	0	0	0	0	2	1	0	0	1	1	0	0	0	1	1	0	2	0	1	1	1
LG1_5007055	G/T	0.1986	0	0	0	0	0	0	1	0	0	1	0	0	1	0	1	1	1	0	0	1	0	0	1	0	1	0	0	0	1	0	0	0	1	0	1	0	0	0	0	0	0	0	0	1	1	0	0
LG1_5007388	T/C	0.3904	1	0	0	2	1	2	1	0	1	0	1	2	1	0	0	2	1	0	0	0	0	1	0	2	0	1	0	0	0	0	2	1	0	0	1	1	0	0	0	2	1	0	2	0	1	2	1
LG1_5029909	A/G	0.2808	1	2	2	0	1	0	0	2	1	0	1	0	0	2	0	0	0	2	0	0	2	1	1	0	1	1	2	0	0	0	0	1	1	2	0	0	0	0	1	0	1	2	0	0	0	1	1
LG1_5030777	A/G	0.4041	2	2	2	0	1	0	0	2	1	1	1	0	0	2	0	0	0	2	2	1	2	1	1	0	1	1	2	2	0	2	0	1	1	2	0	2	2	1	2	0	2	2	0	0	0	1	1
LG1_5032129	A/G	0.3219	1	2	2	0	1	0	0	2	1	0	1	0	0	2	0	0	0	2	0	0	2	1	1	0	2	1	2	0	0	1	0	1	1	2	0	1	0	1	1	0	1	2	0	0	0	1	1
LG1_5032169	C/T	0.1712	0	0	0	0	0	0	1	0	0	1	0	0	2	0	1	0	1	0	0	1	0	0	1	0	0	0	0	1	1	0	0	0	1	0	2	0	0	0	0	0	0	0	0	1	1	0	0
LG1_5032528	T/C	0.3836	1	2	2	0	1	0	0	2	1	2	1	0	0	2	0	0	0	2	2	1	2	1	1	0	1	1	2	1	0	2	0	1	1	2	0	0	2	0	2	0	1	2	0	0	0	1	1
LG1_5034265	T/C	0.4178	1	2	2	0	1	0	0	2	1	0	1	0	0	2	0	0	0	2	2	2	2	1	1	0	2	1	2	2	0	2	0	1	1	2	0	1	2	1	2	0	1	2	0	0	0	1	1
LG1_5034279	G/A	0.05479	0	0	0	0	0	0	0	0	0	0	0	0	0	0	1	0	0	0	0	0	0	0	0	0	0	0	0	0	1	0	0	0	0	0	0	0	0	1	0	1	0	0	0	1	0	0	0
LG1_5035973	C/T	0.05479	0	0	0	0	0	0	0	0	0	0	0	0	0	0	0	0	0	0	0	0	0	0	0	0	0	0	0	0	0	0	0	0	0	0	0	0	0	1	0	1	0	0	0	1	0	0	0
LG1_5074013	T/C	0.3219	1	0	0	2	1	2	1	0	1	0	0	2	0	0	0	1	1	0	0	0	0	1	0	2	0	1	0	0	0	0	2	2	0	0	1	2	0	0	0	1	0	0	2	0	1	1	1
LG1_5076016	A/T	0.07534	0	0	0	0	0	0	0	0	0	1	0	0	0	0	0	0	0	0	2	1	0	0	0	0	0	0	0	1	0	1	0	0	0	0	0	0	1	0	1	0	1	0	0	0	0	0	0
LG1_5091294	T/C	0.05479	0	0	0	0	0	0	0	0	0	0	0	0	0	0	1	0	0	0	0	0	0	0	0	0	0	0	0	0	1	0	0	0	0	0	0	0	0	1	0	1	0	0	0	1	0	0	0
LG1_5107972	T/A	0.3562	1	0	0	2	1	2	2	0	1	0	1	2	1	0	0	2	1	0	0	1	0	1	0	2	0	2	0	1	0	0	2	1	0	0	1	1	0	0	0	1	0	0	2	0	1	1	1
LG1_5168287	T/C	0.2534	1	0	0	2	0	1	2	0	0	0	0	2	1	0	0	2	2	0	0	1	0	1	0	0	0	0	0	0	0	0	0	1	0	0	1	2	0	0	0	0	0	0	2	0	0	0	0
LG1_5176687	C/A	0.2877	1	2	2	0	1	0	0	2	1	0	1	0	0	2	0	0	0	2	0	0	2	1	1	0	1	1	2	0	0	1	0	1	1	2	0	1	0	1	1	0	1	2	0	0	0	1	1
LG1_5180299	G/A	0.3493	0	0	0	2	1	2	2	0	1	0	0	2	1	0	0	2	0	0	0	1	0	1	0	2	0	1	0	0	0	1	2	1	0	0	1	0	0	0	0	1	1	0	2	0	1	1	1
LG1_5180471	T/C	0.4247	1	2	2	0	1	0	0	2	1	0	1	0	0	2	1	0	0	2	0	1	2	1	1	0	1	2	2	1	1	1	0	1	1	2	0	2	0	2	2	1	1	2	0	2	0	1	1
LG1_5211620	T/A	0.1849	0	0	0	1	0	0	0	0	0	0	0	1	2	0	0	1	1	0	2	1	0	0	0	0	0	0	0	1	1	0	0	0	0	0	1	0	1	1	1	0	0	0	0	2	1	0	0
LG1_5212873	A/C	0.3014	1	2	2	0	1	0	0	2	1	0	1	0	0	2	0	0	0	2	0	0	2	1	0	0	1	1	2	0	0	1	0	2	1	2	0	2	0	1	1	0	1	2	0	0	0	2	1
LG1_5214911	A/T	0.1644	0	0	0	2	0	0	0	0	0	0	0	1	1	0	0	1	1	0	2	0	0	0	0	0	0	0	0	0	1	0	0	0	0	0	1	0	0	1	1	1	0	0	0	1	1	0	0
LG1_5266144	G/T	0.1233	0	0	0	0	0	0	0	0	0	1	0	0	1	0	0	1	1	0	0	0	0	0	0	0	1	0	0	1	0	1	0	0	1	0	1	0	2	0	0	0	0	0	0	0	1	0	0
LG1_5275256	T/A	0.1164	0	0	0	1	1	0	0	0	1	0	1	1	0	0	0	0	0	0	0	0	0	0	0	2	0	0	0	0	0	0	2	0	0	0	0	0	0	0	0	2	0	0	1	0	0	1	0
LG1_5276491	T/G	0.363	1	0	0	1	1	2	2	0	1	1	1	1	0	0	0	0	0	0	0	1	0	1	0	2	0	2	0	0	1	0	2	1	0	0	0	1	0	0	0	2	0	0	2	2	0	1	1
LG1_5283512	A/C	0.1849	0	0	0	0	0	0	0	0	0	0	0	1	1	0	2	2	1	0	2	0	0	0	0	0	0	0	0	0	0	0	0	0	1	0	2	0	2	0	0	1	0	0	0	0	2	0	0
LG1_5283530	A/G	0.05479	0	0	0	0	0	0	0	0	0	0	0	0	1	0	0	0	0	0	0	0	0	1	0	0	0	0	0	1	0	0	0	0	0	0	0	0	0	0	0	0	0	1	0	0	0	0	0
LG1_5283575	G/A	0.09589	0	0	0	0	0	1	1	0	0	0	0	0	0	0	0	0	0	0	0	0	0	0	0	2	0	1	0	0	0	0	1	0	0	0	0	0	0	0	0	0	0	0	1	0	0	0	0
LG1_5283613	C/T	0.1027	0	0	0	0	0	2	1	0	0	0	1	0	0	0	0	0	0	0	0	0	0	0	0	1	0	1	0	0	0	0	1	0	0	0	0	0	0	0	0	0	0	0	1	0	0	0	0
LG1_5283653	T/C	0.06164	0	0	0	0	0	0	0	0	0	0	0	0	0	0	0	1	0	1	0	1	0	0	0	0	0	0	1	0	0	0	0	0	0	0	0	0	0	1	0	1	0	0	0	0	0	0	0
LG1_5287875	T/G	0.2603	0	0	0	0	0	0	0	0	0	0	0	2	2	0	2	2	2	0	2	0	0	0	0	0	1	0	0	0	1	0	0	0	1	0	2	0	1	1	0	1	0	0	0	1	2	0	0
LG1_5288489	A/G	0.1096	1	0	0	0	0	0	2	0	0	0	0	0	0	0	0	0	0	0	0	1	0	1	0	0	0	0	0	0	0	0	0	1	0	0	0	1	0	0	0	0	0	0	1	0	0	0	0
LG1_5291548	G/C	0.1164	0	0	0	0	1	1	0	0	1	0	1	1	0	0	0	0	0	0	0	0	0	0	0	2	0	1	0	0	0	0	2	0	0	0	0	0	0	0	0	1	0	0	1	0	0	1	1
LG1_5292924	A/G	0.4589	1	0	0	2	1	2	2	0	1	1	1	2	2	0	1	0	0	0	2	2	0	1	0	2	0	0	0	2	1	2	2	1	0	0	2	1	0	0	1	2	0	0	2	1	1	2	1
LG1_5293111	G/A	0.4863	1	0	0	2	1	2	2	0	1	1	1	2	2	0	1	1	1	0	2	2	0	0	0	2	0	1	0	2	1	1	2	1	0	0	1	1	0	0	1	2	0	0	2	1	2	1	1
LG1_5293161	G/A	0.1164	0	0	0	1	1	1	0	0	1	0	1	1	0	0	0	0	0	0	0	0	0	0	0	2	0	1	0	0	0	0	2	0	0	0	0	0	0	0	0	1	0	0	1	0	0	1	1
LG1_5293458	A/G	0.1233	0	0	0	1	0	0	0	0	0	0	0	1	1	0	0	1	2	0	2	0	0	0	0	0	0	0	0	0	1	0	0	0	0	0	1	0	0	2	0	1	0	0	0	1	0	0	0
LG1_5303114	C/G	0.274	1	0	0	1	1	2	2	0	1	1	1	1	0	0	0	0	0	0	0	2	0	1	0	2	0	1	0	1	0	1	2	1	0	0	0	1	0	0	0	1	0	0	2	0	0	1	1
LG1_5305249	T/G	0.1438	0	0	0	0	0	0	0	0	0	0	0	0	1	0	0	1	1	0	0	1	0	0	0	0	1	0	0	0	0	0	0	0	1	0	1	0	1	0	1	0	0	0	0	0	1	0	0
LG1_5322974	G/A	0.1096	0	0	0	1	1	1	0	0	1	0	1	1	0	0	0	0	0	0	0	0	0	0	0	2	0	0	0	0	0	0	2	0	0	0	0	0	0	0	0	1	0	0	1	0	0	0	1
LG1_5323011	A/G	0.1301	0	0	0	0	0	1	2	0	0	1	0	0	0	0	0	0	0	0	0	1	0	1	0	0	0	0	0	0	0	1	0	1	0	0	0	1	0	0	0	0	0	0	1	0	0	0	0
LG1_5341415	T/C	0.137	0	0	0	1	0	0	0	0	0	0	0	1	2	0	1	1	1	0	2	0	0	0	0	0	0	0	0	0	1	0	0	0	0	0	1	0	0	1	0	0	0	0	0	1	1	0	0
LG1_5342509	T/C	0.4247	1	2	2	0	1	0	0	2	1	1	1	0	0	2	0	0	0	2	0	0	2	0	2	0	1	1	2	0	1	0	0	2	1	2	0	1	0	1	1	0	1	2	0	1	0	1	1
LG1_5342748	C/A	0.1438	0	0	0	1	0	0	0	0	0	0	0	1	1	0	1	1	1	0	2	0	0	0	0	0	0	0	0	0	1	0	0	0	0	0	1	0	0	1	0	1	1	0	0	1	1	0	0
LG1_5344578	C/G	0.1233	0	0	0	0	0	0	0	0	0	0	0	0	1	0	2	1	1	0	0	0	0	0	0	0	1	0	0	0	0	0	0	0	1	0	1	0	2	0	0	0	0	0	0	0	1	0	0
LG1_5347744	A/G	0.411	1	2	2	0	1	0	0	2	1	0	1	0	0	2	0	0	0	2	0	0	2	0	2	0	1	1	2	0	1	1	0	1	1	2	0	2	0	2	1	0	1	2	0	2	0	1	1
LG1_5348313	A/C	0.137	0	0	0	0	0	0	0	0	0	0	0	1	1	0	1	1	1	0	2	0	0	0	0	0	0	0	0	0	0	0	0	0	0	0	1	0	0	1	0	2	1	0	0	1	1	0	0
LG1_5349383	T/C	0.1301	0	0	0	2	0	0	0	0	0	0	0	0	0	0	2	1	1	0	2	0	0	0	0	0	0	0	0	0	1	0	0	0	0	0	1	0	0	1	0	0	1	0	0	0	1	0	0
LG1_5349978	T/A	0.1233	0	0	0	1	0	0	0	0	0	0	0	1	1	0	1	1	1	0	2	0	0	0	0	0	0	0	0	0	0	0	0	0	0	0	1	0	0	1	0	0	0	0	0	1	1	0	0
LG1_5374491	T/C	0.137	0	0	0	1	0	0	0	0	0	0	0	1	1	0	1	2	1	0	2	0	0	0	0	0	0	0	0	0	1	0	0	0	0	0	1	0	0	1	0	1	0	0	0	1	1	0	0
LG1_5374837	C/A	0.2877	0	0	0	1	0	0	0	0	0	1	0	1	2	0	2	2	2	0	2	0	0	0	0	0	1	0	0	1	1	0	0	0	2	0	2	0	2	1	0	1	0	0	0	1	2	0	0
LG1_5376693	T/C	0.1096	0	0	0	0	0	0	0	0	0	0	0	0	1	0	1	2	0	0	0	0	0	0	0	0	1	0	0	0	0	0	0	0	1	0	1	0	1	0	0	0	0	0	0	0	1	0	0
LG1_5379221	T/C	0.3014	0	0	0	1	0	0	0	0	0	2	0	0	2	0	2	2	2	0	2	0	0	0	0	0	1	0	0	1	1	1	0	0	1	0	2	0	2	1	0	2	0	0	0	1	2	0	0
LG1_5379427	G/A	0.137	0	0	0	1	0	0	0	0	0	0	0	1	2	0	1	1	1	0	2	0	0	0	0	0	0	0	0	0	2	0	0	0	0	0	1	0	0	1	0	1	0	0	0	1	1	0	0
LG1_5387308	T/C	0.4041	1	2	2	0	1	0	0	2	1	1	1	0	0	2	0	0	0	2	0	0	2	1	2	0	1	1	2	0	1	2	0	1	1	2	0	1	0	1	1	0	1	2	0	1	0	1	1
LG1_5387827	C/G	0.1438	0	0	0	1	0	0	0	0	0	0	0	0	2	0	2	1	2	0	2	0	0	0	0	0	0	0	0	0	0	0	0	0	0	0	1	0	0	0	0	1	0	0	0	1	1	0	0
LG1_5391471	G/A	0.2123	0	0	0	1	0	1	2	0	0	0	1	2	1	0	1	0	1	0	1	2	0	0	0	1	0	0	0	1	1	0	1	0	0	0	0	0	0	0	0	1	0	0	1	0	0	0	0
LG1_5391484	C/A	0.274	1	2	1	0	1	0	0	2	0	1	0	0	1	1	0	0	0	1	0	0	1	0	1	0	1	0	1	0	1	1	0	1	1	1	0	0	2	0	0	0	0	2	0	0	0	0	0
LG1_5394140	G/T	0.1301	0	0	0	1	0	1	0	0	0	0	1	1	0	0	0	0	0	0	0	0	0	0	0	2	0	1	0	0	0	0	2	0	0	0	0	0	0	0	0	2	0	0	1	0	0	1	1
LG1_5395056	C/A	0.1233	0	0	0	1	0	2	0	0	1	0	1	1	0	0	0	0	0	0	0	0	0	0	0	2	0	0	0	0	0	0	2	0	0	0	0	0	0	0	0	2	0	0	0	0	0	0	1
LG1_5395990	A/G	0.137	0	0	0	2	1	0	0	0	1	0	1	0	0	0	0	0	0	0	0	0	0	0	0	2	0	1	0	0	0	0	2	0	0	0	0	0	0	0	0	2	0	0	1	0	0	1	1
LG1_5402801	C/T	0.1918	0	0	0	2	2	2	0	0	1	0	2	2	0	0	0	0	0	0	0	0	0	0	0	2	0	1	0	0	0	0	2	0	0	0	0	0	0	0	0	2	0	0	1	0	0	2	1
LG1_5418200	A/T	0.3082	1	1	1	0	0	0	0	1	1	0	0	1	1	1	1	1	0	1	0	1	1	0	1	0	1	1	1	1	0	1	0	1	1	1	1	1	0	2	0	0	1	1	0	1	1	0	1
LG1_5418226	A/G	0.2808	0	1	1	0	1	1	0	1	1	1	1	0	0	1	0	0	0	1	1	0	1	1	1	1	0	1	1	1	1	2	1	0	0	1	0	0	0	0	0	1	1	1	1	0	0	1	1
LG1_5418250	A/G	0.3082	0	0	0	1	1	2	1	0	1	1	1	2	1	0	1	1	2	0	1	1	0	0	0	2	0	1	0	0	0	1	1	0	0	0	1	0	1	0	0	2	0	0	1	0	1	1	1
LG1_5418320	C/T	0.4726	1	1	1	1	1	0	1	0	1	1	1	1	1	2	1	1	0	2	1	1	1	1	1	0	1	0	1	1	1	1	1	1	1	2	1	2	1	1	1	0	1	1	1	1	1	1	1
LG1_5418343	C/T	0.4863	1	1	2	0	1	1	1	1	1	1	1	1	1	1	1	1	1	1	1	1	1	1	1	0	1	0	1	1	1	1	1	1	1	1	1	1	1	1	1	0	1	1	1	1	1	1	1
LG1_5418394	A/G	0.4726	2	0	1	1	1	0	1	1	1	1	1	1	1	1	1	1	1	1	1	1	1	1	1	0	1	1	1	1	1	1	1	1	2	1	1	1	1	1	1	0	1	1	1	1	1	1	1
LG1_5418406	A/G	0.4932	2	0	1	0	1	1	1	1	0	1	1	1	1	1	2	1	1	1	1	2	1	1	1	0	1	1	1	1	1	1	1	1	1	1	1	1	1	1	1	0	1	1	1	1	1	1	1
LG1_5418424	A/T	0.4658	1	0	1	0	1	0	1	1	0	1	1	1	1	1	1	1	1	1	1	1	1	1	1	0	1	1	1	1	1	1	1	1	1	1	1	1	1	1	1	0	1	1	1	1	1	1	1
LG1_5438825	T/G	0.1301	1	0	0	0	0	1	0	0	0	0	0	0	0	0	0	0	2	0	0	0	0	0	0	0	0	0	0	0	0	0	0	1	0	0	0	0	0	0	1	0	0	0	0	0	0	0	0
LG1_5477517	A/G	0.3699	0	0	1	2	1	1	1	0	1	0	1	2	1	0	2	1	1	0	2	2	0	0	0	2	0	2	0	1	0	0	2	0	0	0	1	0	1	1	2	0	0	0	1	1	1	1	1
LG1_5478315	C/T	0.2671	0	0	1	2	0	0	1	1	1	0	1	2	0	0	2	0	0	0	2	2	0	0	0	2	0	1	0	0	1	0	2	0	0	0	0	0	0	1	1	1	0	0	2	1	0	1	1
LG1_5478344	G/A	0.2671	0	0	1	2	1	0	1	1	1	0	1	2	0	0	2	0	0	0	2	2	0	0	0	2	0	1	0	0	1	0	2	0	0	0	0	0	0	1	1	1	0	0	1	1	0	1	1
LG1_5522325	T/C	0.137	0	0	0	2	0	0	0	0	0	1	0	1	0	0	0	0	1	0	0	0	0	0	0	0	0	0	0	2	0	0	0	0	0	0	1	0	1	0	0	0	2	0	0	0	1	0	0
LG1_5522439	T/A	0.09589	0	0	0	1	0	0	0	0	0	0	0	1	0	0	0	2	1	0	0	0	0	0	0	0	0	0	0	0	0	0	0	0	0	0	1	0	1	0	0	0	0	0	0	0	2	0	0
LG1_5524947	G/C	0.1575	0	0	0	0	0	0	0	0	0	1	0	1	1	0	0	2	1	0	0	0	0	0	0	0	0	0	0	2	0	2	0	0	0	0	1	0	1	0	0	0	1	0	0	0	1	0	0
LG1_5526807	G/A	0.08904	0	0	0	1	0	0	0	0	0	0	0	1	1	0	0	1	1	0	0	0	0	0	0	0	0	0	0	2	0	0	0	0	0	0	1	0	0	0	0	0	0	0	0	0	1	0	0
LG1_5526818	C/A	0.08904	0	0	0	1	0	0	0	0	0	0	0	1	1	0	0	1	1	0	0	0	0	0	0	0	0	0	0	1	0	0	0	0	0	0	1	0	0	0	0	0	0	0	0	0	1	0	0
LG1_5539043	G/A	0.1301	0	0	0	1	0	0	0	0	0	2	0	0	1	0	0	1	1	0	0	0	0	0	0	0	0	0	0	2	0	1	0	0	0	0	1	0	1	0	0	0	1	0	0	0	1	0	0
LG1_5539067	A/T	0.07534	0	0	1	0	0	0	1	1	0	0	0	0	0	0	0	0	0	0	0	2	0	0	0	0	0	0	0	0	0	0	0	0	0	0	0	0	0	0	1	0	0	0	0	0	0	0	0
LG1_5540114	A/T	0.08219	0	0	0	1	0	0	0	0	0	0	0	1	2	0	0	1	1	0	0	0	0	0	0	0	0	0	0	1	0	0	0	0	0	0	1	0	0	0	0	0	0	0	0	0	1	0	0
LG1_5540876	A/G	0.1575	0	0	0	1	0	0	0	0	0	2	0	1	2	0	0	1	1	0	0	0	0	0	0	0	0	0	0	2	0	0	0	0	0	0	1	0	2	0	0	0	1	0	0	0	2	0	0
LG1_5587965	T/C	0.05479	0	0	0	0	0	0	0	0	0	0	0	0	0	0	0	0	0	0	0	0	0	0	1	0	0	0	0	0	1	0	0	0	0	0	0	0	0	0	0	0	0	0	0	1	0	0	1
LG1_5588046	A/G	0.1507	0	0	1	0	0	0	0	0	1	0	0	0	0	0	1	1	0	0	0	0	1	0	1	1	1	0	0	1	1	0	0	0	0	0	1	0	0	1	0	1	0	0	0	1	0	0	1
LG1_5588063	A/C	0.4247	1	1	1	1	1	1	1	0	1	1	1	2	1	0	0	1	1	0	2	1	1	0	1	1	1	1	1	0	1	1	1	1	1	1	1	1	1	1	1	1	0	1	0	0	1	1	0
LG1_5588079	A/C	0.06849	0	0	0	0	0	0	0	1	0	0	0	0	0	1	0	0	1	0	0	0	0	1	0	0	0	0	0	0	0	1	0	0	0	1	0	0	0	0	0	0	0	0	0	0	0	0	0
LG1_5588099	T/C	0.06164	0	0	0	0	0	0	0	1	0	1	0	0	0	1	0	0	0	0	0	0	0	1	0	0	0	0	0	0	0	0	0	0	0	1	0	0	0	0	0	0	0	0	1	0	0	0	0
LG1_5588120	C/T	0.4932	1	1	2	1	1	1	2	0	1	0	1	2	1	1	1	1	1	1	1	1	1	1	1	1	1	1	1	1	1	1	1	1	1	1	1	2	1	1	2	0	0	1	1	0	1	1	1
LG1_5588174	T/C	0.4932	1	1	1	1	2	1	2	0	1	0	1	1	1	1	0	1	1	1	1	2	1	1	1	1	1	1	1	0	1	1	1	1	1	1	1	1	1	1	2	0	1	1	1	1	1	1	1
LG1_5600566	T/C	0.1438	0	0	0	1	0	0	0	0	0	0	1	2	0	0	0	0	0	0	0	0	0	0	0	1	1	0	0	0	0	1	1	0	0	0	0	0	0	0	0	0	1	0	1	1	0	1	0
LG1_5607908	G/A	0.07534	0	0	0	0	0	0	0	0	0	0	0	0	1	0	0	1	1	0	1	0	0	0	0	0	0	0	0	1	0	0	0	0	0	0	1	0	1	0	0	0	0	0	0	0	1	0	0
LG1_5607952	T/G	0.2671	0	1	0	1	0	0	1	0	0	1	0	1	1	0	0	1	0	0	0	1	1	0	1	0	2	0	0	0	1	0	0	1	1	2	1	0	1	0	1	0	0	0	0	1	1	2	1
LG1_5620289	G/A	0.1027	0	0	0	0	0	0	0	0	0	1	0	0	0	0	1	0	0	0	0	0	0	0	0	0	0	0	0	1	1	1	0	0	0	0	0	0	0	1	0	0	0	0	0	1	0	0	0
LG1_5645603	T/G	0.2466	0	0	0	1	1	1	0	0	1	0	1	1	1	0	1	1	0	0	2	0	0	0	0	2	0	2	0	2	0	1	2	0	0	0	1	1	1	0	0	1	0	0	1	0	1	1	1
LG1_5646497	T/A	0.2466	1	1	1	0	1	0	0	1	1	0	1	0	0	1	0	0	1	2	0	0	2	1	1	0	0	0	2	0	0	2	0	0	1	0	0	0	0	1	1	0	1	2	0	0	0	0	0
LG1_5651998	G/A	0.3288	1	1	1	0	1	0	0	1	1	0	1	0	0	1	2	0	1	2	0	0	1	2	1	0	0	1	2	0	1	0	0	0	2	0	0	0	0	2	1	0	1	2	0	1	0	0	0
LG1_5684093	T/C	0.2466	0	0	0	1	1	1	0	0	1	1	1	1	1	0	1	1	1	0	1	0	0	0	0	2	0	1	0	2	0	0	2	0	0	0	1	0	1	0	0	2	0	0	1	0	1	1	1
LG1_5753980	A/G	0.1027	1	0	0	0	0	1	0	0	0	0	0	0	0	0	0	0	0	0	0	0	0	1	0	0	0	0	0	0	0	0	0	1	0	0	0	1	0	0	0	0	0	0	1	0	0	0	0
LG1_5754027	A/T	0.06164	0	0	0	0	0	0	0	0	0	0	0	0	0	0	1	0	0	0	0	0	0	0	0	0	0	0	0	0	1	0	0	0	0	0	0	0	0	0	0	0	0	0	0	1	0	0	0
LG1_5755040	A/G	0.06849	0	0	0	0	0	0	0	0	0	0	0	0	0	0	2	0	0	0	0	0	0	0	0	0	0	0	0	0	1	0	0	0	0	0	0	0	0	1	0	0	0	0	0	1	0	0	0
LG1_5762740	T/C	0.3699	1	0	0	2	1	2	0	0	1	1	1	1	1	0	1	0	1	0	1	0	0	1	0	2	0	1	0	2	0	1	2	1	0	0	1	2	1	0	0	2	0	0	2	0	1	0	1
LG1_5780205	C/T	0.4521	1	1	0	1	1	2	1	0	1	1	1	2	1	1	1	1	1	0	1	1	1	1	0	2	2	2	0	2	0	1	2	2	0	2	2	2	2	0	0	2	0	0	2	0	2	2	2
LG1_5780232	G/A	0.2603	0	1	1	0	0	0	1	2	0	0	0	0	1	1	0	0	0	2	0	0	0	1	2	0	0	0	2	0	1	0	0	0	2	0	0	0	0	0	0	0	1	2	0	0	0	0	0
LG1_5780266	T/A	0.06164	1	0	1	0	0	0	0	0	0	1	0	0	0	0	0	0	0	0	0	0	0	0	0	0	0	0	0	0	0	0	1	0	0	0	0	0	1	0	0	0	0	0	1	0	0	0	0
LG1_5780310	A/C	0.05479	0	1	0	0	0	0	1	0	0	0	0	0	0	0	0	0	0	0	0	1	0	0	0	0	2	0	0	0	0	0	0	1	0	2	0	0	0	0	0	0	0	0	0	0	0	0	0
LG1_5780564	C/T	0.4863	0	1	2	0	1	0	1	2	1	2	0	0	1	1	1	1	0	2	1	2	1	2	2	0	0	0	2	0	2	1	0	0	2	0	1	0	0	2	1	0	0	2	0	2	0	0	0
LG1_5780708	G/A	0.4726	1	1	2	1	0	0	1	2	0	1	0	0	0	1	2	1	1	2	1	1	1	1	2	0	0	1	2	0	2	2	0	0	2	0	0	0	0	2	1	1	1	2	0	2	0	0	0
LG1_5780802	A/G	0.4658	1	1	2	0	1	0	1	2	0	1	0	1	0	1	2	1	1	2	1	1	2	1	2	0	0	0	2	0	2	1	0	0	2	0	0	0	0	2	1	1	1	2	0	2	0	0	0
LG1_5781218	T/C	0.4384	1	1	2	1	0	0	1	2	0	1	0	0	1	1	0	0	1	2	1	0	1	1	2	0	0	1	2	0	2	1	0	0	2	0	1	0	0	1	1	1	1	2	0	2	0	0	0
LG1_5783028	C/T	0.1918	0	0	1	0	1	0	0	0	0	0	0	0	0	0	1	1	1	0	0	0	0	0	1	0	0	1	0	0	0	0	0	1	1	0	1	0	1	0	0	1	1	1	0	1	1	1	0
LG1_5783242	T/C	0.1712	0	0	0	1	0	1	0	0	0	0	0	0	0	0	1	0	1	0	0	0	0	1	0	0	0	1	1	1	0	0	0	0	1	0	1	1	0	0	1	0	0	1	1	0	0	0	0
LG1_5783268	A/C	0.1301	0	0	0	0	0	1	0	0	0	0	0	0	0	0	1	0	1	0	0	0	0	1	0	0	0	1	1	0	0	0	0	0	1	1	1	1	0	0	0	0	0	0	0	0	0	0	0
LG1_5783301	G/A	0.1438	0	0	1	0	1	0	0	0	1	1	1	0	1	0	1	1	0	1	0	0	0	0	1	0	1	0	0	1	0	0	0	1	0	0	0	0	1	0	1	0	1	0	0	0	0	1	0
LG1_5800698	A/G	0.2466	1	0	0	1	0	2	0	0	0	0	0	0	0	0	1	1	0	0	0	0	0	2	0	1	0	1	0	1	1	0	1	1	0	0	1	2	1	1	0	0	0	0	1	1	1	0	1
LG1_5800723	G/A	0.1644	0	0	0	0	0	0	0	0	0	0	1	1	1	0	1	0	0	0	0	0	0	0	0	1	0	1	0	1	1	0	1	0	0	0	1	1	1	1	0	0	0	0	1	1	1	1	1
LG1_5803023	C/G	0.09589	1	0	0	0	0	0	0	0	0	0	0	0	0	0	0	0	0	0	0	0	0	1	0	0	0	0	0	0	0	0	0	1	0	0	0	1	0	0	0	0	0	0	1	0	0	0	0
LG1_5804458	T/C	0.09589	0	0	0	0	0	1	0	0	0	0	0	0	0	0	0	0	0	0	0	0	0	1	0	0	0	0	0	0	0	0	0	1	0	0	0	1	0	0	0	0	0	0	2	0	0	0	0
LG1_5836947	A/C	0.2808	0	0	1	2	0	1	0	0	1	1	1	1	1	0	1	1	1	2	2	0	0	0	0	2	0	1	1	2	0	0	2	0	0	0	2	0	0	0	0	1	0	0	1	0	1	1	1
LG1_5837257	A/G	0.1164	0	1	0	0	0	0	1	0	0	0	0	0	0	2	0	0	0	0	0	1	1	0	0	0	2	0	0	0	0	0	0	1	0	2	0	0	2	0	0	0	1	0	0	0	1	1	1
LG1_5837382	C/A	0.1712	0	0	0	1	0	0	0	0	0	1	0	1	1	0	0	0	0	0	0	0	0	0	1	0	0	0	0	0	1	0	0	0	1	0	0	0	0	0	0	1	0	0	0	2	0	0	0
LG1_5839034	A/C	0.1096	1	0	0	0	0	1	0	0	0	0	0	0	0	0	0	0	0	0	0	0	0	2	0	0	0	0	0	0	0	0	0	1	0	0	0	1	0	0	0	0	0	0	1	0	0	0	0
LG1_5839488	G/A	0.4589	2	2	1	0	1	1	0	1	1	0	1	0	0	2	0	0	1	2	2	0	2	2	1	0	2	1	2	0	0	0	0	2	1	2	0	1	1	1	2	0	2	2	1	0	1	1	1
LG1_5839566	T/A	0.2534	1	1	1	0	1	0	0	1	1	0	1	0	0	1	0	0	1	2	2	0	1	2	1	0	0	1	2	0	0	1	0	0	1	0	0	0	0	1	1	0	0	2	0	0	0	0	0
LG1_5842308	T/C	0.1164	0	2	0	0	0	0	2	0	0	0	0	0	0	1	0	0	0	0	0	1	1	0	0	0	2	0	0	0	0	0	0	2	0	2	0	0	0	0	1	0	0	0	0	0	1	1	0
LG1_5843151	C/T	0.1096	2	0	0	0	0	1	0	0	0	0	0	0	0	0	0	0	0	0	0	0	0	1	0	0	0	0	0	0	0	0	0	1	0	0	0	1	0	0	0	0	0	0	1	0	0	0	0
LG1_5845416	C/T	0.4178	1	1	0	1	0	2	1	0	0	2	0	1	1	1	0	1	0	0	0	0	1	1	0	0	2	0	0	1	0	2	0	2	1	2	1	2	1	0	1	1	0	0	1	1	1	1	1
LG1_5845466	G/A	0.1986	0	0	0	1	1	0	0	0	1	0	1	1	1	0	0	1	1	0	0	0	0	0	0	2	0	1	0	1	0	0	2	0	0	0	1	0	1	0	0	1	0	0	1	0	1	1	1
LG1_5877525	C/T	0.1164	1	0	1	0	0	1	0	0	0	0	0	0	0	0	0	0	0	1	0	0	0	0	0	0	0	0	0	0	0	0	0	1	0	0	0	1	0	0	0	0	0	0	1	0	0	0	0
LG1_5877540	A/G	0.1096	1	0	1	0	0	1	0	0	0	0	0	0	0	0	0	0	0	0	0	0	0	0	0	0	0	0	0	0	0	0	0	2	0	0	0	1	0	0	0	0	0	0	1	0	0	0	0
LG1_5877900	A/C	0.06849	0	0	1	0	0	0	1	0	0	0	0	0	0	0	0	0	0	0	0	1	0	0	0	0	0	0	0	0	1	0	0	0	0	0	0	0	0	1	0	0	0	0	0	2	0	0	0
LG1_5879803	T/C	0.1301	0	1	0	0	0	0	1	0	0	0	0	0	0	1	0	0	0	0	0	1	1	0	0	0	2	0	0	0	0	0	0	1	0	2	0	0	2	0	2	0	1	0	0	0	2	1	1
LG1_5892447	C/T	0.1233	0	1	0	0	0	0	1	0	0	0	0	0	0	1	0	0	0	0	0	1	1	0	0	0	2	0	0	0	0	0	0	1	0	2	0	0	1	0	1	0	2	0	0	0	2	1	1
LG1_5892466	C/A	0.1233	0	1	0	0	0	0	1	0	0	0	0	0	0	1	0	0	0	0	0	1	1	0	0	0	2	0	0	0	0	0	0	1	0	2	0	0	1	0	1	0	2	0	0	0	2	1	1
LG1_5892746	A/C	0.137	0	0	0	1	0	0	0	0	0	0	0	1	1	0	1	0	0	0	0	0	0	0	1	0	0	0	1	0	0	0	0	0	1	0	0	0	0	0	0	0	0	0	0	0	0	0	0
LG1_5892937	C/T	0.1096	0	1	0	0	0	0	2	0	0	0	0	0	0	0	0	0	0	0	0	1	1	0	0	0	2	0	0	0	0	0	0	1	0	2	0	0	1	0	1	0	1	0	0	0	1	1	1
LG1_5910001	T/C	0.2397	0	0	1	0	0	0	2	1	0	0	0	0	1	1	1	1	0	0	0	2	1	0	0	0	2	0	0	0	0	0	0	1	0	2	1	0	1	1	1	0	2	0	0	1	2	1	1
LG1_5917745	A/C	0.2945	0	0	0	1	1	1	1	0	1	1	1	0	0	0	1	0	0	0	1	0	1	0	0	2	2	1	0	2	0	1	2	2	0	2	0	0	1	0	2	1	1	0	1	0	1	2	2
LG1_5954602	C/G	0.274	0	1	0	1	1	1	1	0	1	0	1	1	0	1	1	0	0	0	1	1	1	0	0	2	2	1	0	1	0	0	2	1	0	2	0	0	0	0	1	1	0	0	1	0	1	2	2
LG1_5967523	G/A	0.2671	1	0	2	0	1	2	2	2	0	0	0	0	0	0	0	1	1	2	0	1	0	1	0	0	0	0	1	0	0	0	0	1	0	0	1	2	0	0	0	0	0	0	1	1	1	0	0
LG1_6021005	A/C	0.3425	0	1	0	0	0	0	2	0	1	2	1	1	0	1	1	0	0	0	1	1	1	0	0	2	2	2	0	2	0	1	2	1	0	2	0	1	1	0	1	0	1	0	2	0	1	2	2
LG1_6040825	A/G	0.05479	0	1	0	0	0	0	0	0	0	0	0	0	0	0	0	0	0	0	1	0	0	0	0	0	0	1	0	0	1	0	0	0	0	0	0	0	0	0	0	0	0	1	0	0	0	0	0
LG1_6041019	A/T	0.2945	1	1	0	1	0	0	0	1	0	1	1	0	1	0	0	0	0	1	1	1	0	0	1	1	1	1	0	1	1	1	1	1	1	0	1	1	0	1	1	0	0	0	0	1	0	1	1
LG1_6041058	T/G	0.4041	1	1	1	1	1	0	1	1	1	1	1	0	1	0	0	1	1	1	1	1	0	0	1	1	1	1	0	1	1	1	1	1	1	0	1	1	1	1	1	0	1	1	1	1	0	1	1
LG1_6041109	G/A	0.07534	0	0	0	0	0	0	0	0	0	0	0	0	0	0	0	0	1	1	1	0	0	0	0	1	0	1	0	0	0	0	1	0	0	0	0	0	0	1	0	0	0	1	0	0	0	0	1
LG1_6045153	T/A	0.1301	0	0	0	1	0	0	0	1	0	2	0	0	1	0	0	0	0	1	1	0	0	0	0	0	0	0	0	2	0	1	0	0	0	0	0	0	0	0	0	0	0	0	0	1	0	0	0
LG1_6045359	G/T	0.4315	1	1	1	1	1	1	1	1	1	0	1	1	1	1	1	1	1	1	1	1	1	1	1	1	1	1	1	0	1	1	0	1	1	1	1	0	1	1	1	1	0	1	1	1	1	1	1
LG1_6045412	C/T	0.07534	1	0	0	0	0	0	0	1	0	0	0	0	0	1	0	0	0	0	0	0	0	0	0	0	0	0	1	0	1	0	0	0	0	0	0	0	0	0	0	0	1	0	0	1	0	0	0
LG1_6046239	T/C	0.05479	0	0	0	0	0	0	0	0	0	0	0	0	0	0	0	0	0	0	0	0	0	0	0	0	0	0	0	1	0	1	0	0	0	0	0	0	0	0	0	0	0	0	0	0	0	0	0
LG1_6046586	A/T	0.2603	1	0	1	1	1	1	1	1	0	0	0	0	1	1	0	1	1	1	1	0	1	1	1	0	0	0	1	0	1	0	0	1	1	1	1	0	0	1	0	0	0	0	0	1	0	0	0
LG1_6046673	C/G	0.05479	0	0	0	1	0	0	0	0	0	0	0	0	0	0	0	0	0	0	1	0	0	0	0	0	1	0	0	0	0	0	1	1	0	1	0	0	0	0	0	0	0	0	0	0	0	1	1
LG1_6046689	A/T	0.4178	1	0	1	0	1	2	1	2	0	2	0	0	1	1	0	1	1	1	1	1	1	1	1	0	0	0	1	1	1	1	0	1	1	1	1	1	0	1	0	1	1	1	0	1	0	0	0
LG1_6047343	T/C	0.1233	1	0	0	0	0	0	0	0	0	0	0	0	0	0	0	0	1	0	0	0	0	1	1	0	0	0	0	0	0	0	0	0	1	0	0	0	0	0	0	0	1	1	0	0	0	0	0
LG1_6047952	T/C	0.3082	1	1	0	1	0	0	0	0	1	1	1	1	1	0	0	0	1	0	1	0	0	2	1	1	0	1	0	1	0	1	1	1	1	0	1	0	0	0	1	1	2	1	1	0	0	0	0
LG1_6048007	C/G	0.3082	1	1	0	1	0	0	0	0	1	1	1	1	1	0	1	0	0	0	1	0	0	1	1	1	0	2	0	1	0	1	1	0	1	0	0	1	1	0	1	1	2	1	1	0	0	0	0
LG1_6048052	A/T	0.4932	1	1	1	1	1	1	1	1	1	1	1	2	1	1	1	1	1	2	1	1	1	1	1	1	1	0	1	1	1	1	1	1	1	0	1	1	1	1	1	1	0	1	1	1	1	1	1
LG1_6048092	G/A	0.4863	1	1	1	1	1	1	1	1	1	1	1	1	1	1	1	1	1	0	1	1	1	1	1	1	1	1	1	1	1	0	1	1	1	2	1	1	1	1	1	1	2	1	1	1	1	1	1
LG1_6048118	A/T	0.4658	1	1	1	1	1	0	1	1	1	1	1	0	1	1	1	1	1	1	1	1	1	0	1	1	1	1	1	1	1	0	1	1	1	2	1	1	1	1	1	1	2	1	1	1	1	1	1
LG1_6048128	A/T	0.1507	0	0	1	0	0	0	1	1	0	0	0	0	0	0	1	0	0	0	0	1	0	0	0	1	1	0	0	1	0	1	1	0	0	2	0	0	0	0	0	0	0	0	0	0	1	1	1
LG1_6048214	G/A	0.1096	0	0	1	0	0	0	1	1	0	0	0	0	0	0	1	0	0	0	0	1	0	0	0	1	1	0	0	1	0	0	0	0	0	1	0	0	0	0	0	0	0	0	0	0	1	1	1
LG1_6048256	C/A	0.06849	0	0	0	0	0	0	0	0	0	0	0	1	0	0	0	0	0	0	0	1	0	0	0	1	0	0	0	1	0	0	0	0	0	0	0	1	0	0	0	0	0	0	1	0	1	1	0
LG1_6053360	T/A	0.4247	2	1	1	1	1	1	1	0	1	1	1	0	1	1	0	1	1	1	1	0	1	2	2	0	0	1	1	0	1	1	0	1	2	0	1	1	1	1	1	0	1	2	1	1	0	0	0
LG1_6053403	G/C	0.1438	0	1	0	1	0	0	0	0	0	0	1	0	0	0	1	0	0	0	0	0	0	0	0	2	1	1	0	1	0	0	2	0	0	0	0	1	1	0	0	2	0	0	1	0	1	1	0
LG1_6053446	T/G	0.07534	0	0	0	0	0	0	0	0	0	0	0	0	0	0	0	1	0	0	0	0	0	0	0	0	0	0	0	0	0	0	0	0	1	1	0	0	0	0	0	0	1	0	0	1	0	0	0
LG1_6053466	T/A	0.06849	0	0	0	0	0	0	0	0	0	0	0	0	1	0	0	0	0	0	0	0	1	0	0	0	0	0	0	0	0	0	0	0	1	1	0	0	0	0	0	0	1	0	0	0	0	0	0
[truncated: 61,238 more rows]
[truncated: 26 more columns]
